# Supplementary material for: Interaction of the SXT/R391 element ICEPmiJpn1 with its natural host Proteus mirabilis
Source: Microbiol Spectr. 2025 May 23;13(7):e00339-25. doi: 10.1128/spectrum.00339-25 (PMC12210918; doi:10.1128/spectrum.00339-25)
Supplement: Data S1 — Raw data. [file spectrum.00339-25-s0001.xlsx]

## Sheet: Fitness - BHI
	Supplementary File S1. Raw data from all figures
	Growth curve of isogenic strains in Brain-Heart Infusion (BHI) medium. Measurements of the optical density (OD) at 600 nanometers.
	Strains (measurement in OD600)
	ATCC				ATCC ICE				574				574 ICE				622				622 ICE				28				28 ICE				51				51 ICE
Minutes	Replicate 1	Replicate 2	Replicate 3	Mean	Replicate 1	Replicate 2	Replicate 3	Mean	Replicate 1	Replicate 2	Replicate 3	Mean	Replicate 1	Replicate 2	Replicate 3	Mean	Replicate 1	Replicate 2	Replicate 3	Mean	Replicate 1	Replicate 2	Replicate 3	Mean	Replicate 1	Replicate 2	Replicate 3	Mean	Replicate 1	Replicate 2	Replicate 3	Mean	Replicate 1	Replicate 2	Replicate 3	Mean	Replicate 1	Replicate 2	Replicate 3	Mean
0	0.0194	0.0145	0.0157	0.0165333	0.0165	0.0145	0.0152	0.0154	0.015	0.0136	0.0169	0.0151667	0.0158	0.0151	0.0159	0.0156	0.0214	0.0169	0.0181	0.0188	0.0186	0.0143	0.0197	0.0175333	0.0152	0.0182	0.0175	0.0169667	0.0178	0.0139	0.0222	0.0179667	0.0186	0.0145	0.0183	0.0171333	0.0166	0.0194	0.0205	0.0188333
15	0.0244	0.017	0.0207	0.0207	0.0235	0.0182	0.0187	0.0201333	0.0174	0.0165	0.0203	0.0180667	0.021	0.0206	0.0239	0.0218333	0.0237	0.0188	0.0275	0.0233333	0.0208	0.0162	0.026	0.021	0.0177	0.021	0.0286	0.0224333	0.0234	0.0201	0.0277	0.0237333	0.0233	0.0174	0.0241	0.0216	0.0263	0.0242	0.0255	0.0253333
30	0.0378	0.0253	0.0359	0.033	0.0273	0.025	0.0306	0.0276333	0.0242	0.0221	0.0364	0.0275667	0.035	0.0342	0.0436	0.0376	0.0329	0.0272	0.0386	0.0329	0.0333	0.0227	0.0375	0.0311667	0.0242	0.0266	0.041	0.0306	0.0347	0.0337	0.0446	0.0376667	0.0333	0.0266	0.0443	0.0347333	0.0352	0.0341	0.0399	0.0364
45	0.0633	0.0424	0.0541	0.0532667	0.0473	0.0387	0.0439	0.0433	0.0442	0.0356	0.0545	0.0447667	0.0582	0.051	0.0629	0.0573667	0.0539	0.0459	0.0622	0.054	0.0493	0.0344	0.0526	0.0454333	0.043	0.0393	0.056	0.0461	0.0545	0.0471	0.0636	0.0550667	0.0559	0.0444	0.0661	0.0554667	0.0493	0.0512	0.0588	0.0531
60	0.0936	0.0678	0.0771	0.0795	0.0687	0.063	0.0662	0.0659667	0.0655	0.0586	0.0816	0.0685667	0.0868	0.0734	0.085	0.0817333	0.079	0.0683	0.0845	0.0772667	0.0714	0.0533	0.0733	0.066	0.062	0.0628	0.0774	0.0674	0.0771	0.0624	0.0882	0.0759	0.0873	0.0683	0.0914	0.0823333	0.0718	0.0786	0.0843	0.0782333
75	0.1375	0.1096	0.1165	0.1212	0.106	0.1037	0.0987	0.1028	0.0925	0.0916	0.1239	0.102667	0.1282	0.1092	0.1223	0.1199	0.113	0.1113	0.1273	0.1172	0.1018	0.0837	0.1093	0.0982667	0.0865	0.0916	0.1217	0.0999333	0.107	0.0919	0.1332	0.1107	0.1313	0.1069	0.1352	0.124467	0.1061	0.1109	0.1209	0.112633
90	0.1974	0.1606	0.168	0.175333	0.1527	0.1521	0.1467	0.1505	0.1357	0.1364	0.1794	0.1505	0.1791	0.1574	0.1768	0.1711	0.1645	0.1578	0.1776	0.166633	0.1457	0.1231	0.1566	0.1418	0.1285	0.1354	0.1648	0.1429	0.152	0.1343	0.1784	0.1549	0.1879	0.1569	0.1852	0.176667	0.1561	0.1669	0.1771	0.1667
105	0.2863	0.2355	0.239	0.2536	0.217	0.2181	0.2131	0.216067	0.2046	0.2058	0.2695	0.226633	0.2553	0.2271	0.2543	0.245567	0.2304	0.2279	0.2494	0.2359	0.211	0.1824	0.2306	0.208	0.1929	0.1942	0.2379	0.208333	0.2152	0.1958	0.2474	0.219467	0.264	0.2255	0.2604	0.249967	0.2202	0.2297	0.2502	0.233367
120	0.3946	0.3324	0.3352	0.354067	0.3034	0.307	0.2983	0.3029	0.2951	0.3038	0.3601	0.319667	0.3509	0.3237	0.3625	0.3457	0.3207	0.3136	0.3311	0.3218	0.2934	0.2583	0.3049	0.285533	0.277	0.2862	0.3139	0.292367	0.3086	0.2771	0.3421	0.309267	0.3683	0.3144	0.3584	0.347033	0.2912	0.3187	0.3393	0.3164
135	0.5186	0.4302	0.4481	0.465633	0.402	0.4081	0.4066	0.405567	0.4226	0.4293	0.5194	0.4571	0.4546	0.4298	0.525	0.4698	0.4184	0.4122	0.4476	0.426067	0.3853	0.3566	0.4147	0.385533	0.396	0.4071	0.4353	0.4128	0.4395	0.3765	0.4757	0.430567	0.482	0.4236	0.4812	0.462267	0.3847	0.419	0.4516	0.418433
150	0.649	0.5215	0.5624	0.577633	0.503	0.4944	0.5037	0.500367	0.5534	0.5225	0.6029	0.5596	0.5634	0.524	0.6224	0.569933	0.5158	0.5058	0.5657	0.5291	0.4783	0.4355	0.5259	0.4799	0.5256	0.519	0.5481	0.5309	0.5803	0.4744	0.6164	0.557033	0.5998	0.5228	0.6006	0.5744	0.4852	0.5162	0.568	0.523133
165	0.7548	0.6126	0.6883	0.685233	0.6177	0.5974	0.6177	0.610933	0.7038	0.6804	0.7294	0.704533	0.6872	0.6391	0.7559	0.694067	0.6508	0.6193	0.6965	0.655533	0.6032	0.5505	0.6718	0.6085	0.7087	0.6938	0.6793	0.693933	0.7354	0.6409	0.7427	0.706333	0.7264	0.6481	0.7212	0.698567	0.5995	0.6417	0.6952	0.645467
180	0.8008	0.6792	0.7531	0.744367	0.7573	0.6668	0.6955	0.706533	0.7811	0.7535	0.791	0.7752	0.7388	0.7409	0.7997	0.7598	0.728	0.6889	0.7431	0.72	0.7074	0.6618	0.7408	0.703333	0.8003	0.8053	0.7967	0.800767	0.8043	0.7581	0.8363	0.799567	0.812	0.724	0.8103	0.7821	0.6712	0.748	0.7721	0.730433
195	0.8695	0.7478	0.84	0.8191	0.8123	0.7302	0.7825	0.775	0.8841	0.8271	0.8834	0.864867	0.8202	0.8037	0.8745	0.8328	0.8307	0.7727	0.8357	0.813033	0.8104	0.7482	0.834	0.797533	0.9024	0.8824	0.9021	0.895633	0.8872	0.8285	0.948	0.8879	0.8819	0.8291	0.8869	0.865967	0.7543	0.8212	0.8604	0.811967
210	0.8931	0.8142	0.8872	0.864833	0.8847	0.7976	0.8801	0.854133	0.937	0.8795	0.9385	0.918333	0.8759	0.8661	0.902	0.881333	0.8604	0.8128	0.895	0.856067	0.8752	0.8091	0.8944	0.859567	0.9514	0.9544	0.9792	0.961667	0.9302	0.9071	0.9983	0.9452	0.9093	0.8804	0.9263	0.905333	0.8035	0.8874	0.9311	0.874
225	0.9698	0.8682	0.911	0.916333	0.9183	0.8519	0.9187	0.8963	0.9883	0.9592	0.9744	0.973967	0.9308	0.9253	0.9666	0.9409	0.9025	0.8604	0.9689	0.9106	0.9196	0.8626	0.9241	0.9021	1.0124	1.0141	1.0306	1.01903	0.9801	0.9525	1.033	0.988533	0.9589	0.9188	0.9792	0.9523	0.8455	0.9582	0.9734	0.9257
240	0.9818	0.8909	0.9308	0.9345	0.967	0.8892	0.9318	0.929333	1.0144	0.969	0.9904	0.991267	0.9367	0.9498	0.992	0.9595	0.9113	0.8773	0.9202	0.902933	0.896	0.8739	0.9499	0.9066	1.0539	1.0089	1.0233	1.0287	1.0049	0.9632	1.0603	1.00947	0.9635	0.9246	0.9768	0.954967	0.8807	0.969	0.9877	0.9458
255	1.014	0.9243	0.9597	0.966	0.9866	0.9225	0.9703	0.9598	1.0437	0.9826	0.9964	1.00757	0.9695	0.9688	1.0138	0.984033	0.9431	0.9145	0.9448	0.934133	0.9348	0.8703	0.9337	0.912933	1.0855	1.0367	1.072	1.06473	1.0431	0.9969	1.0709	1.03697	0.9946	0.967	1.0147	0.9921	0.9066	1.0031	1.0074	0.972367
270	1.0261	0.9368	0.9753	0.9794	1.004	0.9455	0.9581	0.9692	1.0447	0.9887	1.0411	1.02483	0.9652	0.9684	0.9835	0.972367	0.9566	0.9357	0.9661	0.9528	0.9656	0.8992	0.9495	0.9381	1.0702	1.0283	1.0404	1.0463	1.0248	1.0095	1.0671	1.0338	1.0087	0.9796	1.0245	1.00427	0.915	1.0198	1.0194	0.984733
285	1.0545	0.9567	1.0049	1.00537	1.0165	0.9619	0.9768	0.985067	1.0663	1.0141	1.067	1.04913	0.9906	0.9826	1.0328	1.002	0.9783	0.9638	0.9875	0.976533	0.986	0.9449	0.9711	0.967333	1.0918	1.0496	1.085	1.07547	1.0403	1.0242	1.0904	1.05163	1.0259	1.0154	1.0355	1.0256	0.9313	1.0262	1.0382	0.998567
300	1.0859	0.993	1.0282	1.0357	1.0415	0.987	1.0221	1.01687	1.0735	1.016	1.0774	1.05563	1.0082	0.9978	1.0307	1.01223	1.0097	0.9804	1.0173	1.00247	1.0219	0.9693	1.0012	0.997467	1.1009	1.0506	1.0901	1.08053	1.0608	1.0325	1.0951	1.0628	1.0623	1.0197	1.0485	1.0435	0.956	1.0371	1.0536	1.01557
315	1.1149	1.0191	1.0685	1.0675	1.0537	1.0065	1.0448	1.035	1.1184	1.0403	1.1008	1.0865	1.0234	1.0147	1.0836	1.04057	1.0416	1.0113	1.055	1.03597	1.0577	1.0046	1.0344	1.03223	1.1318	1.0715	1.1146	1.10597	1.0626	1.0547	1.1094	1.07557	1.0851	1.0511	1.0791	1.07177	0.9822	1.0735	1.0754	1.0437
330	1.1311	1.0355	1.1211	1.0959	1.0751	1.0263	1.0927	1.0647	1.1236	1.0445	1.1057	1.09127	1.0273	1.0087	1.0854	1.04047	1.0784	1.0416	1.0853	1.06843	1.0873	1.0315	1.0619	1.06023	1.1325	1.0853	1.1197	1.1125	1.089	1.0618	1.1212	1.09067	1.1042	1.0577	1.0962	1.08603	1.0212	1.0905	1.0916	1.06777
345	1.1759	1.0411	1.142	1.11967	1.0955	1.044	1.1069	1.08213	1.1437	1.0843	1.1281	1.1187	1.0531	1.0442	1.1243	1.07387	1.1176	1.0733	1.1257	1.10553	1.1275	1.0656	1.1038	1.09897	1.1542	1.1054	1.1586	1.1394	1.1162	1.0872	1.1477	1.11703	1.1316	1.0862	1.1271	1.11497	1.0435	1.1288	1.1081	1.09347
360	1.2108	1.0769	1.194	1.16057	1.1251	1.0812	1.142	1.1161	1.1492	1.0863	1.1267	1.12073	1.0659	1.0549	1.1241	1.08163	1.1498	1.1052	1.1556	1.13687	1.1579	1.1015	1.1322	1.13053	1.1699	1.114	1.1641	1.14933	1.1283	1.1013	1.1592	1.1296	1.1779	1.1093	1.1569	1.14803	1.0633	1.1363	1.1408	1.11347
375	1.2456	1.1047	1.2311	1.1938	1.1486	1.0935	1.1606	1.13423	1.1712	1.1148	1.1384	1.14147	1.0939	1.0633	1.1323	1.0965	1.1886	1.1411	1.1901	1.17327	1.1921	1.1341	1.1697	1.1653	1.1957	1.1477	1.1783	1.1739	1.157	1.1273	1.1943	1.15953	1.2001	1.1325	1.2005	1.1777	1.0936	1.1959	1.1647	1.1514
390	1.2822	1.1265	1.2611	1.22327	1.1828	1.1324	1.1763	1.16383	1.1877	1.121	1.1583	1.15567	1.1209	1.0854	1.1478	1.11803	1.2249	1.173	1.2309	1.2096	1.2229	1.1637	1.2011	1.1959	1.2185	1.1525	1.1784	1.18313	1.1767	1.128	1.2113	1.172	1.2306	1.1819	1.235	1.21583	1.1271	1.2501	1.2129	1.1967
405	1.3226	1.153	1.3196	1.26507	1.2147	1.1549	1.1964	1.18867	1.2213	1.1411	1.1851	1.1825	1.1464	1.1045	1.1781	1.143	1.2589	1.2115	1.2699	1.24677	1.2552	1.1987	1.2413	1.23173	1.2492	1.1745	1.1951	1.20627	1.2152	1.1517	1.2505	1.2058	1.2458	1.1723	1.2637	1.22727	1.164	1.2467	1.2257	1.21213
420	1.3448	1.1846	1.3411	1.29017	1.2623	1.1774	1.2221	1.2206	1.2464	1.16	1.2136	1.20667	1.1778	1.1247	1.1944	1.16563	1.2927	1.2408	1.3015	1.27833	1.2867	1.227	1.276	1.26323	1.272	1.186	1.2126	1.22353	1.2416	1.1555	1.2724	1.22317	1.2675	1.2373	1.2806	1.2618	1.199	1.2928	1.2308	1.24087
435	1.3742	1.2052	1.3785	1.3193	1.2865	1.2029	1.2392	1.24287	1.2742	1.1887	1.2448	1.2359	1.2064	1.1655	1.2279	1.19993	1.3229	1.2741	1.3318	1.3096	1.3152	1.2618	1.3124	1.29647	1.3019	1.2075	1.2319	1.2471	1.2648	1.1848	1.3091	1.2529	1.3023	1.298	1.3181	1.30613	1.2358	1.2991	1.2887	1.27453
450	1.3892	1.2396	1.4068	1.3452	1.3241	1.2331	1.2699	1.2757	1.2941	1.2149	1.2895	1.26617	1.2417	1.1846	1.2578	1.22803	1.3502	1.3039	1.3659	1.34	1.3431	1.2908	1.3433	1.32573	1.3249	1.2262	1.25	1.26703	1.2873	1.1971	1.3306	1.27167	1.3387	1.3886	1.3339	1.35373	1.2703	1.367	1.3344	1.3239
465	1.4138	1.2792	1.4313	1.37477	1.3525	1.266	1.2935	1.304	1.3255	1.248	1.328	1.3005	1.2715	1.2189	1.2895	1.25997	1.3745	1.3342	1.3939	1.36753	1.3699	1.3202	1.3714	1.35383	1.3518	1.2452	1.2825	1.29317	1.3115	1.2216	1.3566	1.29657	1.3667	1.4499	1.3647	1.39377	1.2902	1.3541	1.3884	1.34423
480	1.4333	1.3069	1.4537	1.39797	1.3853	1.2974	1.327	1.33657	1.3465	1.2888	1.3574	1.3309	1.2996	1.2498	1.3219	1.29043	1.3969	1.3578	1.4167	1.39047	1.3947	1.3489	1.3976	1.3804	1.3734	1.262	1.3016	1.31233	1.3305	1.2382	1.3781	1.3156	1.3903	1.3965	1.4023	1.39637	1.3185	1.3336	1.4853	1.37913
495	1.4536	1.3416	1.477	1.42407	1.4132	1.3292	1.3543	1.36557	1.3867	1.3143	1.3879	1.36297	1.3318	1.2795	1.3512	1.32083	1.4172	1.3825	1.441	1.41357	1.4166	1.3767	1.4198	1.40437	1.3991	1.2817	1.3292	1.33667	1.3533	1.2661	1.3993	1.33957	1.4224	1.3612	1.4322	1.40527	1.3458	1.3564	1.4869	1.39637
510	1.469	1.3712	1.4952	1.44513	1.4406	1.3578	1.3828	1.39373	1.3948	1.345	1.3997	1.37983	1.3527	1.3054	1.3799	1.346	1.4359	1.402	1.4582	1.43203	1.439	1.4	1.4398	1.42627	1.4069	1.3022	1.3442	1.3511	1.3712	1.2928	1.4155	1.35983	1.444	1.382	1.452	1.426	1.3696	1.4229	1.523	1.4385
525	1.4883	1.4001	1.5111	1.4665	1.4615	1.3837	1.4128	1.41933	1.4267	1.3781	1.4339	1.4129	1.3759	1.3348	1.4038	1.3715	1.4541	1.4236	1.4765	1.4514	1.4589	1.4203	1.4577	1.44563	1.4313	1.3253	1.3654	1.374	1.3892	1.3186	1.4334	1.3804	1.456	1.4292	1.4634	1.44953	1.3878	1.3988	1.4416	1.4094
540	1.4991	1.4186	1.5235	1.4804	1.484	1.4106	1.4451	1.44657	1.4324	1.3985	1.4551	1.42867	1.3965	1.358	1.4227	1.3924	1.4692	1.4381	1.4927	1.46667	1.4758	1.4423	1.4752	1.46443	1.4345	1.3427	1.3822	1.38647	1.3993	1.3269	1.4491	1.39177	1.4784	1.4326	1.5014	1.4708	1.4051	1.4245	1.4694	1.433
555	1.5177	1.4473	1.5321	1.49903	1.5011	1.4345	1.4656	1.46707	1.4614	1.4199	1.4731	1.45147	1.4211	1.3784	1.4482	1.4159	1.4816	1.4543	1.5036	1.47983	1.4936	1.4622	1.4896	1.4818	1.4604	1.362	1.4016	1.408	1.4145	1.3509	1.4615	1.40897	1.4985	1.4249	1.5077	1.47703	1.4183	1.4414	1.5802	1.47997
570	1.5237	1.4616	1.5452	1.51017	1.5214	1.4521	1.4854	1.4863	1.4647	1.4353	1.4898	1.46327	1.4288	1.3944	1.4655	1.42957	1.4916	1.4675	1.5136	1.4909	1.5094	1.4793	1.4977	1.49547	1.4624	1.381	1.4184	1.4206	1.4271	1.3656	1.4801	1.42427	1.5133	1.4432	1.5305	1.49567	1.4322	1.4615	1.5444	1.47937
585	1.5376	1.4802	1.5625	1.52677	1.5361	1.4683	1.5085	1.5043	1.4804	1.4544	1.5027	1.47917	1.4474	1.4114	1.4821	1.44697	1.4988	1.4788	1.5218	1.4998	1.5222	1.4983	1.5095	1.51	1.477	1.4004	1.4318	1.4364	1.4434	1.3805	1.4848	1.43623	1.5249	1.4441	1.5431	1.50403	1.4417	1.4747	1.5353	1.4839
600	1.5436	1.4958	1.5663	1.53523	1.5542	1.4892	1.5288	1.52407	1.4839	1.4638	1.5079	1.4852	1.4524	1.4286	1.4907	1.45723	1.5063	1.4869	1.529	1.5074	1.5393	1.5143	1.5175	1.5237	1.49	1.4124	1.4426	1.44833	1.4531	1.3911	1.5041	1.44943	1.5344	1.4739	1.5815	1.52993	1.4554	1.4798	1.5405	1.4919
615	1.5537	1.5122	1.576	1.5473	1.5657	1.5052	1.5415	1.53747	1.5058	1.479	1.5162	1.50033	1.4684	1.4491	1.4985	1.472	1.5122	1.4916	1.5369	1.51357	1.5514	1.5269	1.5252	1.5345	1.5021	1.4266	1.4635	1.46407	1.4651	1.4108	1.5122	1.4627	1.544	1.4818	1.5385	1.52143	1.4674	1.4938	1.622	1.52773
630	1.5606	1.5262	1.5836	1.5568	1.5805	1.5206	1.5579	1.553	1.5161	1.4872	1.5244	1.50923	1.4772	1.4565	1.5064	1.48003	1.5218	1.499	1.5439	1.52157	1.563	1.5415	1.5318	1.54543	1.5145	1.4417	1.4717	1.47597	1.4747	1.4219	1.5135	1.47003	1.5547	1.4849	1.5646	1.53473	1.4732	1.4904	1.5662	1.50993
645	1.5707	1.5366	1.5931	1.5668	1.5896	1.5331	1.5679	1.56353	1.5263	1.494	1.5326	1.51763	1.4876	1.4711	1.5202	1.49297	1.527	1.5065	1.5519	1.52847	1.573	1.5541	1.54	1.5557	1.518	1.4563	1.4895	1.48793	1.4836	1.4422	1.5345	1.48677	1.5615	1.4674	1.5713	1.5334	1.4873	1.5454	1.6723	1.56833
660	1.574	1.5451	1.5998	1.57297	1.5994	1.5457	1.5839	1.57633	1.5313	1.5042	1.5414	1.52563	1.4912	1.4768	1.5267	1.49823	1.5317	1.5124	1.5577	1.53393	1.5821	1.5665	1.5475	1.56537	1.5293	1.4648	1.4952	1.49643	1.4895	1.4469	1.534	1.49013	1.5706	1.5044	1.5662	1.54707	1.4907	1.5126	1.649	1.55077
675	1.5866	1.5576	1.6056	1.58327	1.6034	1.5562	1.5905	1.58337	1.539	1.5124	1.5472	1.53287	1.5013	1.4879	1.5367	1.50863	1.5391	1.5181	1.5658	1.541	1.5911	1.5779	1.5543	1.57443	1.5309	1.4777	1.512	1.50687	1.495	1.4565	1.5526	1.50137	1.5771	1.548	1.5785	1.56787	1.5051	1.5153	1.6231	1.54783
690	1.5884	1.5665	1.6126	1.58917	1.6125	1.5652	1.5973	1.59167	1.5424	1.5174	1.5534	1.53773	1.5046	1.4925	1.5384	1.51183	1.5442	1.5238	1.5728	1.54693	1.5988	1.587	1.5601	1.58197	1.5333	1.4874	1.5125	1.51107	1.5007	1.4681	1.5508	1.50653	1.5748	1.5478	1.5966	1.57307	1.5104	1.5257	1.6126	1.54957
705	1.5973	1.5759	1.6186	1.59727	1.618	1.5717	1.6062	1.59863	1.5501	1.5243	1.5633	1.5459	1.5155	1.5026	1.5508	1.52297	1.5527	1.5297	1.5803	1.55423	1.6081	1.5966	1.5681	1.59093	1.5414	1.5005	1.5275	1.52313	1.506	1.4761	1.5658	1.51597	1.5909	1.5369	1.604	1.57727	1.5162	1.5509	1.6751	1.58073
720	1.5994	1.5834	1.6252	1.60267	1.6256	1.581	1.6131	1.60657	1.557	1.5309	1.5687	1.5522	1.5165	1.5077	1.5529	1.5257	1.5566	1.537	1.5878	1.56047	1.6137	1.6056	1.5749	1.59807	1.5469	1.5071	1.5254	1.52647	1.51	1.4804	1.5664	1.51893	1.5974	1.5155	1.5873	1.56673	1.5205	1.5432	1.6549	1.57287
735	1.607	1.5908	1.6322	1.61	1.6318	1.5892	1.6183	1.6131	1.562	1.5381	1.5749	1.55833	1.5244	1.5173	1.5643	1.53533	1.5627	1.5431	1.5927	1.56617	1.6221	1.6134	1.5823	1.60593	1.5535	1.5175	1.535	1.53533	1.5171	1.4898	1.5749	1.52727	1.6052	1.5657	1.5885	1.58647	1.5231	1.5584	1.6489	1.5768
750	1.6102	1.5968	1.6372	1.61473	1.6385	1.5984	1.6279	1.6216	1.5682	1.5414	1.582	1.56387	1.5294	1.5192	1.5666	1.5384	1.5654	1.5485	1.5987	1.57087	1.6274	1.6204	1.5892	1.61233	1.5603	1.5208	1.5385	1.53987	1.5226	1.4953	1.5816	1.53317	1.6129	1.6296	1.6157	1.6194	1.5259	1.5535	1.6291	1.5695
765	1.6175	1.603	1.6428	1.6211	1.6442	1.6048	1.6313	1.62677	1.5743	1.5517	1.5891	1.5717	1.5351	1.5301	1.5753	1.54683	1.5747	1.5561	1.6059	1.5789	1.6338	1.6285	1.5969	1.61973	1.5623	1.5317	1.5517	1.54857	1.5269	1.5035	1.5876	1.53933	1.6184	1.5729	1.6175	1.60293	1.538	1.5551	1.6032	1.56543
780	1.6208	1.6087	1.6473	1.6256	1.6524	1.6134	1.6388	1.63487	1.58	1.557	1.5933	1.57677	1.5378	1.5335	1.5781	1.5498	1.5805	1.5619	1.6056	1.58267	1.6395	1.6359	1.6019	1.62577	1.5671	1.5355	1.5542	1.55227	1.5356	1.5054	1.5949	1.5453	1.6151	1.5936	1.6364	1.61503	1.5428	1.5981	1.72	1.6203
795	1.6257	1.616	1.6522	1.6313	1.6551	1.6193	1.6424	1.63893	1.5867	1.5661	1.6004	1.5844	1.5442	1.543	1.5853	1.5575	1.585	1.5666	1.6205	1.5907	1.6445	1.6428	1.6075	1.6316	1.5733	1.5404	1.5601	1.55793	1.5421	1.5127	1.602	1.55227	1.6338	1.5758	1.6499	1.61983	1.5509	1.585	1.7126	1.61617
810	1.6285	1.6211	1.6558	1.63513	1.6604	1.6239	1.6483	1.6442	1.5917	1.5684	1.6045	1.5882	1.5463	1.5464	1.5891	1.5606	1.5893	1.5712	1.6221	1.5942	1.6511	1.6479	1.615	1.638	1.5795	1.5454	1.5669	1.56393	1.5489	1.5162	1.6065	1.5572	1.6352	1.6275	1.6406	1.63443	1.5539	1.6343	1.6553	1.6145
825	1.634	1.6267	1.6611	1.6406	1.6654	1.6276	1.6519	1.6483	1.5982	1.5775	1.6086	1.59477	1.5549	1.5532	1.5944	1.5675	1.5898	1.5782	1.639	1.60233	1.6544	1.6547	1.6231	1.64407	1.5858	1.553	1.5761	1.57163	1.5536	1.524	1.614	1.56387	1.642	1.6169	1.6549	1.63793	1.5675	1.6361	1.6656	1.62307
840	1.6365	1.6319	1.6664	1.64493	1.6706	1.6319	1.6581	1.65353	1.6036	1.5826	1.6117	1.5993	1.5561	1.5556	1.5954	1.56903	1.5969	1.5822	1.6424	1.60717	1.6577	1.6605	1.6208	1.64633	1.5939	1.5577	1.5765	1.57603	1.5587	1.5287	1.6171	1.56817	1.6459	1.602	1.6517	1.6332	1.5711	1.6804	1.6883	1.6466
855	1.644	1.6369	1.6718	1.6509	1.6746	1.6385	1.6617	1.65827	1.6034	1.5875	1.6182	1.60303	1.5618	1.5625	1.6004	1.5749	1.6039	1.5902	1.6544	1.61617	1.6619	1.6653	1.6294	1.6522	1.6013	1.5654	1.5917	1.58613	1.564	1.5361	1.6238	1.57463	1.6546	1.6553	1.6599	1.6566	1.5789	1.6497	1.7153	1.64797
870	1.6466	1.6416	1.6753	1.6545	1.6795	1.6431	1.667	1.6632	1.6096	1.5893	1.621	1.60663	1.5634	1.5668	1.6019	1.57737	1.6093	1.5954	1.65	1.61823	1.6678	1.6711	1.6405	1.6598	1.6063	1.5706	1.5939	1.59027	1.567	1.5427	1.6274	1.57903	1.6594	1.6305	1.6674	1.65243	1.5804	1.6487	1.6138	1.6143
885	1.6516	1.6467	1.6798	1.65937	1.6816	1.6469	1.6701	1.6662	1.6169	1.598	1.6238	1.6129	1.5677	1.5735	1.6086	1.58327	1.6177	1.6023	1.6532	1.6244	1.6724	1.6757	1.6552	1.66777	1.6128	1.5803	1.6079	1.60033	1.5761	1.5502	1.6321	1.58613	1.6629	1.614	1.6751	1.65067	1.5889	1.6688	1.7558	1.67117
900	1.6556	1.6505	1.6841	1.6634	1.6878	1.6523	1.6751	1.67173	1.6199	1.5984	1.6298	1.61603	1.5694	1.5757	1.6096	1.5849	1.6213	1.607	1.6501	1.62613	1.6771	1.6821	1.6593	1.67283	1.6201	1.585	1.6095	1.60487	1.5796	1.5526	1.6362	1.58947	1.6674	1.6705	1.7065	1.68147	1.5938	1.6716	1.6616	1.64233
915	1.6616	1.6546	1.69	1.66873	1.6906	1.6551	1.6769	1.6742	1.6258	1.6046	1.6344	1.6216	1.5739	1.5785	1.6133	1.58857	1.6259	1.6138	1.6541	1.63127	1.6813	1.6856	1.6699	1.67893	1.6241	1.5934	1.6227	1.6134	1.5901	1.5577	1.6403	1.59603	1.6754	1.6706	1.6757	1.6739	1.6013	1.6662	1.6979	1.65513
930	1.6646	1.659	1.6929	1.67217	1.6939	1.6614	1.6823	1.6792	1.6301	1.6067	1.6388	1.6252	1.5752	1.583	1.6146	1.59093	1.6296	1.6159	1.6547	1.6334	1.6848	1.6888	1.6647	1.67943	1.632	1.5993	1.6273	1.61953	1.5977	1.5653	1.6451	1.6027	1.6783	1.6114	1.6819	1.6572	1.6014	1.6744	1.7374	1.67107
945	1.6698	1.664	1.6967	1.67683	1.6971	1.6648	1.6852	1.68237	1.637	1.6133	1.6428	1.63103	1.5786	1.5859	1.6216	1.59537	1.6356	1.6217	1.6585	1.6386	1.6891	1.693	1.6669	1.683	1.6425	1.6059	1.6443	1.6309	1.6097	1.5728	1.6491	1.61053	1.6831	1.6966	1.6764	1.68537	1.6114	1.6352	1.73	1.65887
960	1.6732	1.6688	1.6982	1.68007	1.7017	1.6717	1.6884	1.68727	1.6368	1.6166	1.6442	1.63253	1.5808	1.5907	1.6236	1.59837	1.6356	1.625	1.6603	1.6403	1.6924	1.6987	1.6614	1.68417	1.6444	1.613	1.6425	1.6333	1.611	1.5771	1.6534	1.61383	1.6863	1.6173	1.675	1.65953	1.6198	1.6384	1.7054	1.65453
975	1.6783	1.6728	1.7012	1.6841	1.702	1.6757	1.6924	1.69003	1.6454	1.6223	1.6519	1.63987	1.5854	1.5935	1.6284	1.60243	1.6387	1.6294	1.6642	1.6441	1.6965	1.7021	1.6625	1.68703	1.6541	1.6216	1.6518	1.6425	1.6206	1.5852	1.6574	1.62107	1.6907	1.742	1.6907	1.7078	1.6103	1.6535	1.6567	1.64017
990	1.6805	1.6762	1.7028	1.6865	1.7079	1.6782	1.6953	1.6938	1.6497	1.6239	1.644	1.6392	1.5867	1.5947	1.6271	1.60283	1.641	1.6317	1.6661	1.64627	1.6997	1.7066	1.6647	1.69033	1.6571	1.6229	1.6444	1.64147	1.6173	1.5874	1.6619	1.6222	1.6913	1.7152	1.6966	1.70103	1.6204	1.6508	1.6893	1.6535
1005	1.6831	1.6789	1.703	1.68833	1.7085	1.6797	1.6989	1.6957	1.6582	1.6304	1.6497	1.6461	1.5925	1.6007	1.6352	1.60947	1.6457	1.6367	1.6698	1.65073	1.7033	1.7098	1.6692	1.6941	1.6666	1.6313	1.6529	1.65027	1.6201	1.5924	1.6647	1.62573	1.6988	1.6943	1.7037	1.69893	1.6286	1.6598	1.6818	1.65673
1020	1.6846	1.6804	1.7045	1.68983	1.7141	1.6866	1.7045	1.70173	1.6568	1.6326	1.6522	1.6472	1.5965	1.6048	1.6389	1.6134	1.6453	1.6369	1.6705	1.6509	1.7069	1.7134	1.67	1.69677	1.6645	1.633	1.6552	1.6509	1.6199	1.596	1.668	1.62797	1.6943	1.6728	1.6963	1.6878	1.6343	1.6752	1.6812	1.66357
1035	1.6877	1.6832	1.706	1.6923	1.7193	1.688	1.7069	1.70473	1.6667	1.639	1.661	1.65557	1.6013	1.6098	1.6549	1.622	1.6514	1.6417	1.674	1.6557	1.7108	1.7162	1.6742	1.7004	1.6717	1.6418	1.661	1.65817	1.6237	1.6036	1.672	1.6331	1.7095	1.6957	1.7086	1.7046	1.6381	1.6801	1.6738	1.664
1050	1.6886	1.688	1.7065	1.69437	1.7231	1.6891	1.7101	1.70743	1.6687	1.6437	1.662	1.65813	1.6048	1.6119	1.6581	1.62493	1.6523	1.6431	1.677	1.65747	1.7142	1.7207	1.6761	1.70367	1.6714	1.6464	1.6594	1.65907	1.6228	1.6073	1.676	1.63537	1.7084	1.7149	1.7147	1.71267	1.643	1.6682	1.7193	1.67683
1065	1.6905	1.695	1.7082	1.6979	1.727	1.6956	1.7125	1.7117	1.675	1.6467	1.6694	1.6637	1.6112	1.6173	1.6702	1.6329	1.6574	1.6484	1.6804	1.66207	1.7169	1.7239	1.6787	1.7065	1.6748	1.6482	1.6646	1.66253	1.6275	1.6132	1.6789	1.63987	1.7116	1.6985	1.734	1.7147	1.6488	1.6787	1.7314	1.6863
1080	1.6911	1.6955	1.7081	1.69823	1.7303	1.6997	1.7189	1.7163	1.6784	1.6519	1.6709	1.66707	1.6183	1.6189	1.6694	1.63553	1.6594	1.6496	1.6828	1.66393	1.7223	1.7277	1.6821	1.7107	1.6758	1.6546	1.6661	1.6655	1.6288	1.6187	1.6822	1.64323	1.7141	1.6944	1.7391	1.71587	1.6501	1.714	1.7764	1.7135
1095	1.6942	1.7028	1.7088	1.70193	1.7334	1.7012	1.7209	1.7185	1.6849	1.6589	1.6789	1.67423	1.6312	1.6228	1.6793	1.64443	1.6618	1.6519	1.6857	1.66647	1.7244	1.7292	1.685	1.71287	1.6812	1.6578	1.6728	1.6706	1.6331	1.623	1.6853	1.64713	1.725	1.7086	1.7587	1.73077	1.6481	1.7088	1.7023	1.6864
1110	1.6949	1.7058	1.7092	1.7033	1.7372	1.7068	1.7234	1.72247	1.6829	1.6567	1.6779	1.6725	1.6344	1.6248	1.6727	1.64397	1.665	1.6556	1.6899	1.67017	1.7273	1.7327	1.6878	1.71593	1.6821	1.6595	1.6734	1.67167	1.6347	1.6228	1.6887	1.64873	1.7214	1.6593	1.7442	1.7083	1.6592	1.7223	1.7784	1.71997
1125	1.6961	1.7085	1.7095	1.7047	1.7382	1.7109	1.7259	1.725	1.6877	1.664	1.68	1.67723	1.6447	1.6311	1.6782	1.65133	1.6677	1.6587	1.693	1.67313	1.7292	1.7352	1.691	1.71847	1.6856	1.6665	1.6781	1.67673	1.6378	1.6285	1.691	1.65243	1.7256	1.7226	1.7558	1.73467	1.6549	1.7245	1.7286	1.70267
1140	1.6967	1.7098	1.7084	1.70497	1.7397	1.7149	1.7264	1.727	1.686	1.6677	1.68	1.6779	1.6377	1.6341	1.6729	1.64823	1.669	1.661	1.6951	1.67503	1.7313	1.7387	1.6942	1.7214	1.6858	1.6708	1.6791	1.67857	1.6389	1.6311	1.6934	1.65447	1.7259	1.7178	1.7513	1.73167	1.6636	1.7137	1.7014	1.6929
1155	1.6975	1.7123	1.7096	1.70647	1.7398	1.7181	1.7276	1.7285	1.6905	1.674	1.6855	1.68333	1.643	1.6413	1.6747	1.653	1.6724	1.6667	1.6975	1.67887	1.7308	1.7405	1.6974	1.7229	1.6897	1.6764	1.684	1.68337	1.6474	1.6354	1.6964	1.65973	1.7291	1.673	1.7415	1.71453	1.6646	1.7166	1.7216	1.70093
1170	1.6976	1.7122	1.7097	1.7065	1.7413	1.7215	1.7289	1.73057	1.6914	1.6717	1.6799	1.681	1.6386	1.644	1.6675	1.65003	1.6734	1.6682	1.7006	1.68073	1.7323	1.7433	1.7007	1.72543	1.6889	1.6776	1.6807	1.6824	1.6475	1.6343	1.6986	1.66013	1.7238	1.698	1.7793	1.7337	1.6647	1.7244	1.7839	1.72433
1185	1.6992	1.7161	1.708	1.70777	1.7413	1.7246	1.7273	1.73107	1.6954	1.6788	1.6807	1.68497	1.6427	1.6502	1.671	1.65463	1.6768	1.6716	1.7029	1.68377	1.733	1.744	1.7037	1.7269	1.6925	1.683	1.6864	1.6873	1.6532	1.6403	1.7019	1.66513	1.7305	1.6758	1.7382	1.71483	1.6695	1.7307	1.7297	1.70997
1200	1.6994	1.7169	1.7092	1.7085	1.7397	1.726	1.7284	1.73137	1.6945	1.677	1.6864	1.68597	1.639	1.6483	1.6704	1.65257	1.6797	1.6734	1.7033	1.68547	1.7338	1.7455	1.7068	1.7287	1.6934	1.6803	1.6855	1.6864	1.655	1.6406	1.7042	1.6666	1.729	1.6926	1.7613	1.72763	1.6616	1.7248	1.8455	1.74397
1215	1.7003	1.7169	1.7108	1.70933	1.7389	1.7243	1.7307	1.7313	1.695	1.6827	1.6887	1.6888	1.644	1.6549	1.6715	1.6568	1.6828	1.6776	1.7043	1.68823	1.7338	1.7463	1.7092	1.72977	1.6938	1.6832	1.6896	1.68887	1.657	1.6444	1.7059	1.6691	1.7347	1.685	1.7555	1.72507	1.6719	1.7429	1.8001	1.7383
1230	1.7006	1.716	1.709	1.70853	1.7393	1.7287	1.7301	1.7327	1.6942	1.6805	1.6866	1.6871	1.6401	1.653	1.6691	1.65407	1.6842	1.6813	1.7047	1.69007	1.734	1.7477	1.7104	1.7307	1.6961	1.6843	1.6889	1.68977	1.6583	1.6455	1.7084	1.67073	1.7332	1.733	1.7565	1.7409	1.6722	1.7423	1.7772	1.73057
1245	1.7022	1.7178	1.7076	1.7092	1.7393	1.7308	1.7295	1.7332	1.6977	1.6822	1.6878	1.68923	1.6435	1.6593	1.6715	1.6581	1.6873	1.6838	1.7083	1.69313	1.7341	1.7488	1.7129	1.73193	1.6968	1.6861	1.6886	1.6905	1.6584	1.6502	1.7109	1.67317	1.7354	1.6943	1.7551	1.72827	1.6788	1.7657	1.7278	1.7241
1260	1.7015	1.7176	1.7062	1.70843	1.7376	1.7306	1.7289	1.73237	1.6965	1.6778	1.6882	1.6875	1.6404	1.6564	1.6714	1.65607	1.6896	1.6857	1.7112	1.6955	1.7345	1.7494	1.7144	1.73277	1.6976	1.6871	1.6901	1.6916	1.6642	1.6541	1.7132	1.67717	1.7389	1.708	1.7694	1.73877	1.6785	1.7374	1.7204	1.7121
1275	1.7026	1.7188	1.7084	1.70993	1.736	1.73	1.729	1.73167	1.7002	1.6794	1.6911	1.69023	1.6432	1.661	1.6739	1.65937	1.6914	1.6891	1.7129	1.6978	1.7344	1.7493	1.717	1.73357	1.7009	1.6895	1.6949	1.6951	1.6677	1.6554	1.7154	1.6795	1.7476	1.7182	1.7639	1.74323	1.6813	1.7646	1.76	1.7353
1290	1.7019	1.7192	1.7069	1.70933	1.7361	1.7325	1.7289	1.7325	1.6993	1.6742	1.6887	1.6874	1.641	1.6513	1.6715	1.6546	1.693	1.6902	1.7149	1.69937	1.7347	1.7507	1.7189	1.73477	1.7031	1.6907	1.6937	1.69583	1.6691	1.6582	1.7182	1.68183	1.7469	1.7108	1.7713	1.743	1.6791	1.7321	1.7575	1.7229
1305	1.7032	1.7201	1.7057	1.70967	1.7339	1.7342	1.7289	1.73233	1.701	1.6781	1.6913	1.69013	1.6445	1.6563	1.6732	1.658	1.6954	1.6935	1.7175	1.70213	1.7345	1.7506	1.7201	1.73507	1.7064	1.694	1.6948	1.6984	1.6723	1.6621	1.7206	1.685	1.7497	1.719	1.7716	1.74677	1.6825	1.7186	1.7525	1.71787
1320	1.7024	1.7194	1.7069	1.70957	1.7357	1.7338	1.7282	1.73257	1.7016	1.6788	1.6918	1.69073	1.6408	1.6594	1.6719	1.65737	1.6976	1.6951	1.719	1.7039	1.7347	1.7503	1.7211	1.73537	1.7074	1.6985	1.6967	1.70087	1.6732	1.6656	1.7218	1.68687	1.7482	1.7402	1.7762	1.75487	1.6891	1.7323	1.7408	1.72073
1335	1.7035	1.7192	1.7059	1.70953	1.7339	1.7326	1.7266	1.73103	1.7043	1.6805	1.6956	1.69347	1.6443	1.662	1.6733	1.65987	1.6996	1.6973	1.7202	1.7057	1.7343	1.7501	1.7243	1.73623	1.7087	1.6968	1.7001	1.70187	1.6755	1.6675	1.724	1.689	1.7505	1.8051	1.7888	1.78147	1.6796	1.735	1.7464	1.72033
1350	1.7031	1.7164	1.7066	1.7087	1.7342	1.7319	1.7268	1.73097	1.7032	1.6789	1.6944	1.69217	1.6429	1.6605	1.672	1.65847	1.701	1.6989	1.7224	1.70743	1.7352	1.7503	1.7258	1.7371	1.7112	1.7045	1.7013	1.70567	1.6768	1.6701	1.7247	1.69053	1.7538	1.7358	1.7834	1.75767	1.6885	1.7381	1.7403	1.7223
1365	1.7035	1.716	1.7039	1.7078	1.7325	1.7312	1.7263	1.73	1.7063	1.6803	1.6956	1.69407	1.6459	1.6596	1.6737	1.65973	1.7035	1.7015	1.7238	1.7096	1.7347	1.7497	1.7274	1.73727	1.7132	1.7049	1.7021	1.70673	1.679	1.6729	1.7256	1.6925	1.756	1.7601	1.7713	1.76247	1.6879	1.7453	1.7916	1.7416
1380	1.7035	1.7165	1.7055	1.7085	1.7316	1.7303	1.7259	1.72927	1.7062	1.6822	1.694	1.69413	1.6439	1.6644	1.6761	1.66147	1.705	1.7027	1.7251	1.71093	1.735	1.7497	1.7295	1.73807	1.7148	1.7076	1.7031	1.7085	1.6801	1.6737	1.7271	1.69363	1.7546	1.7027	1.7789	1.7454	1.6859	1.7406	1.7991	1.74187
1395	1.7034	1.7149	1.7043	1.70753	1.7298	1.7291	1.7246	1.72783	1.7065	1.6815	1.6965	1.69483	1.6462	1.6622	1.6763	1.66157	1.7069	1.7047	1.7269	1.71283	1.7345	1.7496	1.7307	1.73827	1.7159	1.708	1.7067	1.7102	1.6793	1.6746	1.7277	1.69387	1.762	1.7258	1.8072	1.765	1.6833	1.7829	1.739	1.73507
1410	1.7032	1.7149	1.7055	1.70787	1.7295	1.7297	1.7247	1.72797	1.7071	1.6821	1.6958	1.695	1.6457	1.6635	1.6761	1.66177	1.7078	1.7063	1.7275	1.71387	1.7344	1.7499	1.732	1.73877	1.7165	1.7096	1.7078	1.7113	1.6818	1.6792	1.728	1.69633	1.7601	1.728	1.7835	1.7572	1.687	1.7522	1.7617	1.73363

## Sheet: Fitness - TSB
	Growth curve of isogenic strains in Tryptic Soy Broth (TSB) medium. Measurements of the optical density (OD) at 600 nanometers.
	Strains (measurement in OD600)
	ATCC				ATCC ICE				574				574 ICE				622				622 ICE				28				28 ICE				51				51 ICE
Minutes	Replicate 1	Replicate 2	Replicate 3	Mean	Replicate 1	Replicate 2	Replicate 3	Mean	Replicate 1	Replicate 2	Replicate 3	Mean	Replicate 1	Replicate 2	Replicate 3	Mean	Replicate 1	Replicate 2	Replicate 3	Mean	Replicate 1	Replicate 2	Replicate 3	Mean	Replicate 1	Replicate 2	Replicate 3	Mean	Replicate 1	Replicate 2	Replicate 3	Mean	Replicate 1	Replicate 2	Replicate 3	Mean	Replicate 1	Replicate 2	Replicate 3	Mean
0	0.0073	0.0146	0.0181	0.0133333	0.0053	0.0169	0.0172	0.0131333	0.0064	0.0137	0.0187	0.0129333	0.0074	0.0108	0.026	0.0147333	0.0113	0.0165	0.0243	0.0173667	0.0098	0.0148	0.0175	0.0140333	0.0065	0.0184	0.0194	0.0147667	0.0125	0.0182	0.0191	0.0166	0.0083	0.0151	0.0183	0.0139	0.0086	0.0175	0.0222	0.0161
15	0.0209	0.0345	0.0333	0.0295667	0.0167	0.0413	0.0266	0.0282	0.0205	0.032	0.035	0.0291667	0.0182	0.0244	0.0442	0.0289333	0.0166	0.0257	0.031	0.0244333	0.0181	0.0236	0.024	0.0219	0.0189	0.0338	0.0335	0.0287333	0.0159	0.0345	0.0301	0.0268333	0.0166	0.0344	0.0313	0.0274333	0.0196	0.0337	0.036	0.0297667
30	0.0233	0.03	0.0443	0.0325333	0.025	0.0429	0.0353	0.0344	0.0291	0.0292	0.0422	0.0335	0.0255	0.0242	0.0541	0.0346	0.0242	0.0254	0.0407	0.0301	0.0253	0.0301	0.0305	0.0286333	0.0228	0.0304	0.0432	0.0321333	0.0237	0.0338	0.0401	0.0325333	0.024	0.0374	0.0412	0.0342	0.029	0.0415	0.0484	0.0396333
45	0.0367	0.0423	0.0618	0.0469333	0.0269	0.0506	0.0486	0.0420333	0.0344	0.0371	0.0561	0.0425333	0.0289	0.0309	0.0715	0.0437667	0.0386	0.0351	0.0561	0.0432667	0.0342	0.0383	0.0426	0.0383667	0.0223	0.0358	0.0599	0.0393333	0.0368	0.041	0.0554	0.0444	0.0342	0.0419	0.0599	0.0453333	0.038	0.0518	0.0649	0.0515667
60	0.0566	0.063	0.0832	0.0676	0.0421	0.0643	0.068	0.0581333	0.0412	0.0464	0.0734	0.0536667	0.0394	0.0399	0.0902	0.0565	0.0534	0.0513	0.0763	0.0603333	0.0498	0.0564	0.06	0.0554	0.0342	0.0453	0.0756	0.0517	0.0519	0.0528	0.0727	0.0591333	0.0507	0.0595	0.0777	0.0626333	0.0445	0.0601	0.0842	0.0629333
75	0.0888	0.1006	0.1191	0.102833	0.0676	0.095	0.0997	0.0874333	0.0642	0.0672	0.1028	0.0780667	0.0608	0.0596	0.1214	0.0806	0.0817	0.0789	0.1086	0.0897333	0.0717	0.0793	0.0873	0.0794333	0.0513	0.0653	0.1006	0.0724	0.0772	0.0811	0.0961	0.0848	0.0828	0.0929	0.1091	0.0949333	0.07	0.0886	0.1171	0.0919
90	0.1313	0.1538	0.1667	0.1506	0.1047	0.1403	0.1515	0.132167	0.0952	0.0995	0.1451	0.113267	0.0968	0.0938	0.1645	0.118367	0.1252	0.1194	0.1566	0.133733	0.1062	0.1122	0.1262	0.114867	0.0765	0.1011	0.1343	0.103967	0.1164	0.1115	0.1299	0.119267	0.131	0.1365	0.1516	0.1397	0.1053	0.1236	0.1599	0.1296
105	0.2089	0.2487	0.2422	0.233267	0.1576	0.2029	0.2391	0.199867	0.1474	0.1555	0.208	0.1703	0.1485	0.1437	0.2282	0.173467	0.1833	0.1762	0.2126	0.1907	0.1556	0.1645	0.1851	0.1684	0.1265	0.1516	0.1953	0.1578	0.1684	0.1669	0.1879	0.1744	0.2265	0.1962	0.2103	0.211	0.1563	0.1761	0.2201	0.184167
120	0.3638	0.3577	0.3646	0.362033	0.2494	0.3045	0.3281	0.294	0.22	0.235	0.2917	0.2489	0.2192	0.221	0.2961	0.245433	0.2606	0.2959	0.2719	0.276133	0.2491	0.2405	0.2438	0.244467	0.1893	0.2128	0.2604	0.220833	0.2319	0.2286	0.2535	0.238	0.3339	0.2642	0.2845	0.2942	0.2471	0.2394	0.29	0.258833
135	0.4957	0.4473	0.4373	0.4601	0.2885	0.419	0.392	0.3665	0.3018	0.3006	0.3448	0.315733	0.2856	0.2812	0.3624	0.309733	0.3612	0.3843	0.3272	0.357567	0.3618	0.3675	0.3242	0.351167	0.2623	0.278	0.3182	0.286167	0.3031	0.287	0.3165	0.3022	0.4339	0.3583	0.3522	0.381467	0.3188	0.3057	0.3588	0.327767
150	0.5896	0.4788	0.5142	0.527533	0.3905	0.4808	0.488	0.4531	0.3392	0.3469	0.4078	0.364633	0.3599	0.3227	0.4337	0.3721	0.4161	0.4343	0.4044	0.418267	0.4261	0.4287	0.3866	0.4138	0.345	0.3518	0.3997	0.3655	0.3975	0.3547	0.4056	0.385933	0.4917	0.4229	0.4273	0.4473	0.421	0.3732	0.4327	0.408967
165	0.6395	0.5415	0.5927	0.591233	0.4728	0.5398	0.5573	0.5233	0.4303	0.429	0.5088	0.456033	0.4303	0.3977	0.5358	0.4546	0.4768	0.4633	0.4794	0.473167	0.4908	0.4505	0.4519	0.4644	0.4467	0.43	0.5043	0.460333	0.5024	0.4381	0.496	0.478833	0.5568	0.4853	0.5288	0.523633	0.4536	0.444	0.5278	0.475133
180	0.6778	0.5729	0.5898	0.6135	0.5766	0.5917	0.6091	0.592467	0.521	0.5031	0.5793	0.534467	0.5087	0.473	0.5905	0.524067	0.5367	0.4874	0.5321	0.518733	0.5489	0.4909	0.5034	0.5144	0.5468	0.5138	0.5917	0.550767	0.577	0.5158	0.5767	0.5565	0.5898	0.5475	0.5904	0.5759	0.5467	0.514	0.5909	0.550533
195	0.6813	0.5909	0.6152	0.629133	0.63	0.5943	0.6373	0.620533	0.5951	0.5457	0.6189	0.586567	0.5769	0.5159	0.6373	0.5767	0.5901	0.5311	0.581	0.5674	0.576	0.5074	0.5583	0.547233	0.6191	0.5671	0.649	0.611733	0.6593	0.5421	0.6332	0.611533	0.638	0.5818	0.63	0.6166	0.598	0.5751	0.6322	0.601767
210	0.6845	0.6174	0.6616	0.6545	0.6522	0.6184	0.6722	0.6476	0.6298	0.5702	0.6596	0.619867	0.6045	0.542	0.6752	0.607233	0.627	0.5677	0.6232	0.605967	0.594	0.5478	0.6021	0.5813	0.6867	0.596	0.6847	0.6558	0.6962	0.5738	0.6784	0.649467	0.66	0.6195	0.6687	0.6494	0.6243	0.6078	0.6723	0.6348
225	0.716	0.6735	0.7301	0.706533	0.6788	0.6709	0.7463	0.698667	0.6563	0.6115	0.7208	0.662867	0.6371	0.5834	0.7453	0.655267	0.6672	0.6184	0.6699	0.651833	0.6351	0.5968	0.6511	0.627667	0.7368	0.6476	0.7655	0.716633	0.7419	0.6351	0.7588	0.711933	0.6987	0.6708	0.7244	0.697967	0.6521	0.6595	0.7327	0.681433
240	0.7638	0.7282	0.7624	0.751467	0.7171	0.7184	0.7771	0.737533	0.6953	0.6467	0.7516	0.697867	0.6807	0.6201	0.7636	0.688133	0.7065	0.6688	0.7088	0.6947	0.6782	0.6331	0.6849	0.6654	0.7615	0.7044	0.7898	0.7519	0.7881	0.6872	0.7928	0.756033	0.729	0.7106	0.7427	0.727433	0.7064	0.7063	0.751	0.721233
255	0.7721	0.7523	0.7802	0.7682	0.7625	0.7434	0.8218	0.7759	0.7343	0.7108	0.7656	0.7369	0.7101	0.664	0.7676	0.7139	0.7223	0.7148	0.7241	0.7204	0.7045	0.6844	0.7233	0.704067	0.7735	0.7122	0.7882	0.757967	0.7953	0.6984	0.796	0.763233	0.7425	0.7118	0.7569	0.737067	0.7112	0.7188	0.7679	0.732633
270	0.7634	0.7485	0.7897	0.7672	0.766	0.7525	0.8219	0.780133	0.728	0.7053	0.7593	0.730867	0.7194	0.6846	0.7701	0.7247	0.7376	0.7381	0.7533	0.743	0.723	0.7193	0.7363	0.7262	0.7807	0.7269	0.7938	0.767133	0.7744	0.7005	0.801	0.758633	0.7444	0.7325	0.7695	0.7488	0.7304	0.7362	0.7805	0.749033
285	0.7987	0.7692	0.8128	0.793567	0.7791	0.7664	0.8413	0.7956	0.7523	0.7101	0.7882	0.7502	0.732	0.6994	0.8046	0.745333	0.7671	0.7644	0.7705	0.767333	0.7447	0.7382	0.7537	0.745533	0.8129	0.7436	0.826	0.794167	0.8001	0.7212	0.8411	0.787467	0.7691	0.7431	0.7948	0.769	0.7529	0.7566	0.8084	0.772633
300	0.8159	0.7759	0.8313	0.8077	0.8079	0.7872	0.8497	0.814933	0.7599	0.7207	0.7952	0.7586	0.7401	0.7095	0.8136	0.7544	0.79	0.8034	0.7978	0.797067	0.7686	0.7565	0.7765	0.7672	0.8234	0.7472	0.8333	0.8013	0.8076	0.7546	0.8324	0.7982	0.7916	0.7641	0.8114	0.789033	0.7722	0.7695	0.8274	0.7897
315	0.8378	0.8131	0.8553	0.8354	0.8336	0.8121	0.8782	0.8413	0.7855	0.7322	0.8291	0.782267	0.7572	0.7308	0.8495	0.779167	0.8214	0.8319	0.8283	0.8272	0.7922	0.7862	0.8062	0.794867	0.8547	0.7732	0.8703	0.832733	0.8264	0.7891	0.8738	0.829767	0.8065	0.7863	0.8431	0.811967	0.8035	0.7867	0.8608	0.817
330	0.8491	0.827	0.8689	0.848333	0.8486	0.8277	0.8875	0.8546	0.8094	0.7476	0.8405	0.799167	0.7729	0.7397	0.8623	0.791633	0.8525	0.8706	0.8576	0.860233	0.8178	0.8125	0.8359	0.822067	0.8554	0.7979	0.8754	0.8429	0.848	0.8107	0.8778	0.8455	0.8361	0.8036	0.8605	0.8334	0.8215	0.8083	0.879	0.836267
345	0.872	0.8451	0.898	0.8717	0.8907	0.8472	0.9263	0.888067	0.8373	0.7685	0.8772	0.827667	0.7954	0.7598	0.9046	0.819933	0.8861	0.912	0.8922	0.896767	0.8462	0.8506	0.871	0.855933	0.8837	0.8182	0.9115	0.871133	0.8741	0.8475	0.9119	0.877833	0.8532	0.8274	0.891	0.8572	0.8528	0.8354	0.9093	0.865833
360	0.8863	0.8632	0.9352	0.8949	0.9119	0.8645	0.9394	0.905267	0.8656	0.7844	0.8974	0.849133	0.8168	0.7741	0.9125	0.834467	0.9244	0.9492	0.9304	0.934667	0.8808	0.8881	0.8972	0.8887	0.9038	0.8393	0.923	0.8887	0.8976	0.8823	0.9199	0.899933	0.8907	0.8549	0.9124	0.886	0.8738	0.8572	0.9259	0.885633
375	0.9063	0.8951	0.9494	0.916933	0.926	0.8902	0.9756	0.9306	0.8769	0.8092	0.9339	0.873333	0.8394	0.7984	0.9502	0.862667	0.9619	0.9822	0.9711	0.971733	0.9111	0.9141	0.9342	0.9198	0.9286	0.8724	0.9544	0.918467	0.9195	0.9207	0.9524	0.930867	0.9086	0.8895	0.9478	0.9153	0.9081	0.8794	0.9581	0.9152
390	0.9367	0.9173	0.9729	0.9423	0.9484	0.9399	0.9904	0.959567	0.8984	0.8318	0.951	0.893733	0.8696	0.8133	0.9653	0.882733	0.9992	1.0184	1.0073	1.0083	0.9468	0.9501	0.9733	0.956733	0.9466	0.8947	0.9684	0.936567	0.9505	0.9578	0.9686	0.958967	0.9376	0.9171	0.9759	0.943533	0.9369	0.9054	0.9808	0.941033
405	0.9527	0.9471	0.9997	0.9665	0.9765	0.9351	1.0131	0.9749	0.9141	0.8571	0.9834	0.9182	0.8914	0.8391	0.9997	0.910067	1.0314	1.0531	1.0415	1.042	0.9831	0.9894	1.0087	0.993733	0.975	0.9235	1.0002	0.966233	0.9698	0.9934	0.999	0.9874	0.9567	0.9443	1.0103	0.970433	0.9617	0.9301	1.011	0.9676
420	0.9889	0.9789	1.0228	0.996867	1.005	0.9759	1.0334	1.00477	0.9385	0.8902	1.0064	0.945033	0.9176	0.8659	1.0086	0.9307	1.0574	1.0798	1.073	1.07007	1.0134	1.0285	1.0416	1.02783	1.0001	0.9557	1.0193	0.9917	1.0018	1.0261	1.0167	1.01487	0.9943	0.9669	1.0294	0.996867	0.9946	0.9576	1.0347	0.995633
435	1.0055	1.0173	1.0552	1.026	1.0336	0.9906	1.0641	1.02943	0.9634	0.9184	1.0373	0.973033	0.9488	0.8897	1.0422	0.960233	1.0898	1.1028	1.1018	1.09813	1.0474	1.0589	1.0782	1.0615	1.0287	0.9873	1.0567	1.02423	1.0332	1.063	1.051	1.04907	1.0103	0.9868	1.0646	1.02057	1.023	0.987	1.066	1.02533
450	1.0448	1.0479	1.0881	1.06027	1.0701	1.0417	1.0857	1.06583	0.9965	0.9507	1.0605	1.00257	0.9794	0.9235	1.0608	0.9879	1.1125	1.1318	1.1316	1.1253	1.0748	1.0872	1.1068	1.0896	1.0559	1.0161	1.0788	1.05027	1.0504	1.0955	1.0705	1.07213	1.0523	1.0346	1.0899	1.05893	1.0466	1.0174	1.0911	1.0517
465	1.0696	1.0675	1.1254	1.0875	1.098	1.0728	1.1245	1.09843	1.0275	0.9848	1.1	1.03743	1.015	0.9544	1.0952	1.02153	1.134	1.1547	1.1571	1.1486	1.1052	1.1185	1.136	1.1199	1.0891	1.0467	1.1143	1.08337	1.0824	1.1291	1.1034	1.10497	1.0808	1.0558	1.1193	1.0853	1.0686	1.0547	1.1206	1.0813
480	1.1059	1.1161	1.1671	1.1297	1.1287	1.1047	1.1699	1.13443	1.0541	1.014	1.1207	1.06293	1.0438	0.9872	1.1248	1.05193	1.1614	1.1749	1.184	1.17343	1.1262	1.1441	1.1628	1.14437	1.1196	1.0746	1.1311	1.10843	1.1082	1.1566	1.1246	1.1298	1.0992	1.1012	1.1441	1.11483	1.0919	1.0823	1.1472	1.10713
495	1.1373	1.1455	1.1886	1.15713	1.1565	1.133	1.1868	1.15877	1.0816	1.0412	1.1508	1.0912	1.0727	1.0231	1.1514	1.0824	1.18	1.1966	1.2088	1.19513	1.143	1.1703	1.1895	1.1676	1.1373	1.0963	1.1617	1.13177	1.1311	1.1777	1.1542	1.15433	1.1243	1.1287	1.1746	1.14253	1.12	1.1077	1.1749	1.1342
510	1.1691	1.1586	1.235	1.18757	1.1851	1.1677	1.2321	1.19497	1.109	1.0727	1.1778	1.11983	1.1018	1.0517	1.1768	1.1101	1.2039	1.2131	1.2316	1.2162	1.1647	1.194	1.2131	1.1906	1.1583	1.1187	1.1798	1.15227	1.1492	1.2007	1.1741	1.17467	1.1424	1.1614	1.1963	1.1667	1.1474	1.1384	1.2006	1.16213
525	1.1916	1.2052	1.2675	1.22143	1.2122	1.1922	1.2555	1.21997	1.1327	1.0984	1.2053	1.14547	1.1311	1.0802	1.2083	1.13987	1.2239	1.2329	1.253	1.2366	1.1841	1.2204	1.2415	1.21533	1.1758	1.1389	1.2044	1.17303	1.1685	1.2275	1.2017	1.19923	1.1681	1.1806	1.2236	1.19077	1.1726	1.1656	1.2273	1.1885
540	1.2189	1.2308	1.2722	1.24063	1.2423	1.2237	1.2862	1.25073	1.1565	1.1232	1.2231	1.1676	1.1539	1.1101	1.2224	1.16213	1.24	1.2502	1.272	1.25407	1.2057	1.2449	1.2613	1.2373	1.1915	1.159	1.2178	1.18943	1.1905	1.244	1.2162	1.2169	1.1919	1.1979	1.2426	1.2108	1.1947	1.1913	1.2469	1.21097
555	1.2346	1.242	1.3161	1.26423	1.2598	1.2474	1.3018	1.26967	1.1811	1.1493	1.2478	1.19273	1.1769	1.138	1.2508	1.18857	1.2585	1.2678	1.2895	1.27193	1.2225	1.2662	1.2806	1.25643	1.2077	1.1725	1.2414	1.2072	1.2079	1.2706	1.2427	1.2404	1.2121	1.2325	1.2665	1.23703	1.213	1.213	1.2722	1.23273
570	1.2645	1.2768	1.3227	1.288	1.2864	1.273	1.3422	1.30053	1.2095	1.1696	1.262	1.2137	1.1986	1.1622	1.2659	1.2089	1.2753	1.2823	1.3079	1.2885	1.2373	1.2884	1.3014	1.2757	1.222	1.19	1.2512	1.22107	1.2226	1.2823	1.2498	1.25157	1.2321	1.2433	1.2824	1.2526	1.2364	1.2297	1.2885	1.25153
585	1.2842	1.2883	1.3627	1.31173	1.3074	1.2966	1.3523	1.31877	1.2321	1.1931	1.2879	1.2377	1.2166	1.185	1.2864	1.22933	1.292	1.2989	1.3235	1.3048	1.2643	1.3108	1.3198	1.2983	1.2383	1.2074	1.2728	1.2395	1.2416	1.3071	1.2722	1.27363	1.2515	1.2608	1.3044	1.27223	1.2573	1.2519	1.3092	1.2728
600	1.3102	1.311	1.3691	1.3301	1.3345	1.3091	1.3882	1.34393	1.2489	1.2145	1.2989	1.2541	1.2367	1.2058	1.3026	1.24837	1.3076	1.3131	1.341	1.32057	1.273	1.3333	1.3343	1.31353	1.2537	1.2225	1.2831	1.2531	1.2562	1.3167	1.2815	1.2848	1.2702	1.2902	1.3173	1.29257	1.2756	1.2727	1.3236	1.29063
615	1.327	1.3419	1.3922	1.3537	1.3488	1.3361	1.3947	1.35987	1.2708	1.2369	1.3214	1.27637	1.2538	1.2214	1.3236	1.26627	1.321	1.3285	1.354	1.3345	1.2942	1.3538	1.355	1.33433	1.2682	1.2398	1.2993	1.2691	1.2706	1.3412	1.299	1.3036	1.2867	1.3051	1.3367	1.3095	1.2914	1.2892	1.3415	1.30737
630	1.3449	1.3566	1.4093	1.37027	1.3688	1.361	1.4258	1.3852	1.2795	1.2534	1.3284	1.2871	1.2672	1.2402	1.3355	1.28097	1.3334	1.341	1.3716	1.34867	1.3101	1.3744	1.368	1.35083	1.2771	1.2529	1.3036	1.27787	1.2806	1.353	1.3073	1.31363	1.3014	1.3187	1.3488	1.32297	1.3065	1.3038	1.3542	1.3215
645	1.3649	1.3819	1.4304	1.3924	1.3873	1.3684	1.4343	1.39667	1.3022	1.2697	1.349	1.30697	1.2816	1.2594	1.3557	1.2989	1.346	1.3564	1.3814	1.36127	1.3157	1.395	1.3813	1.364	1.294	1.2672	1.3222	1.29447	1.2956	1.3731	1.3196	1.32943	1.3178	1.3278	1.3652	1.33693	1.323	1.3218	1.3718	1.33887
660	1.3916	1.391	1.4434	1.40867	1.4084	1.3959	1.4657	1.42333	1.3178	1.2846	1.3595	1.32063	1.2927	1.2756	1.3638	1.3107	1.3572	1.3673	1.3956	1.37337	1.3304	1.4185	1.3927	1.38053	1.3013	1.2752	1.3266	1.30103	1.3053	1.3827	1.3253	1.33777	1.3317	1.3421	1.376	1.34993	1.3357	1.3399	1.3821	1.35257
675	1.4006	1.4123	1.4688	1.42723	1.4208	1.4066	1.4708	1.43273	1.3318	1.2969	1.3757	1.3348	1.3079	1.2908	1.3817	1.3268	1.3678	1.3785	1.4044	1.38357	1.3517	1.4306	1.4114	1.3979	1.3142	1.2873	1.3417	1.3144	1.3164	1.3991	1.3387	1.3514	1.3469	1.3556	1.3902	1.36423	1.3488	1.3521	1.3969	1.36593
690	1.4215	1.4199	1.4729	1.4381	1.4428	1.4349	1.4956	1.45777	1.3392	1.3108	1.3842	1.34473	1.3219	1.305	1.388	1.3383	1.3761	1.3891	1.4168	1.394	1.3579	1.451	1.421	1.40997	1.3188	1.2961	1.3449	1.31993	1.3238	1.4088	1.3443	1.35897	1.358	1.3663	1.4001	1.3748	1.3635	1.3705	1.4043	1.37943
705	1.4355	1.4419	1.4968	1.45807	1.4532	1.4506	1.5002	1.468	1.3441	1.3297	1.4025	1.35877	1.3381	1.3224	1.4034	1.35463	1.3906	1.4018	1.4245	1.40563	1.3607	1.4596	1.432	1.41743	1.33	1.3052	1.358	1.33107	1.3351	1.4221	1.3566	1.37127	1.3716	1.3801	1.4124	1.38803	1.377	1.3865	1.4189	1.39413
720	1.449	1.4594	1.4965	1.4683	1.4705	1.4595	1.5144	1.48147	1.3645	1.3386	1.4065	1.36987	1.3451	1.3309	1.4086	1.36153	1.4043	1.4116	1.4365	1.41747	1.3801	1.4767	1.4395	1.4321	1.3368	1.3133	1.3636	1.3379	1.3409	1.432	1.361	1.37797	1.3822	1.3902	1.4213	1.3979	1.3902	1.3912	1.4257	1.40237
735	1.4627	1.469	1.5166	1.48277	1.4811	1.4784	1.5249	1.4948	1.365	1.3451	1.4207	1.37693	1.3553	1.3493	1.4246	1.3764	1.4095	1.4212	1.4432	1.42463	1.3776	1.4901	1.4466	1.4381	1.3476	1.3225	1.3792	1.34977	1.3493	1.4441	1.3708	1.38807	1.3934	1.4014	1.432	1.40893	1.3954	1.4033	1.4378	1.41217
750	1.4772	1.4854	1.5154	1.49267	1.4943	1.4898	1.5343	1.50613	1.3747	1.3572	1.4252	1.3857	1.3661	1.3602	1.4296	1.3853	1.4129	1.4307	1.4535	1.43237	1.3884	1.4962	1.4528	1.4458	1.3517	1.3288	1.3799	1.35347	1.3587	1.4464	1.3743	1.39313	1.4023	1.4093	1.4405	1.41737	1.4061	1.4108	1.4452	1.4207
765	1.4859	1.4967	1.5321	1.5049	1.5007	1.5004	1.5449	1.51533	1.3823	1.3661	1.4377	1.39537	1.3778	1.3692	1.4433	1.39677	1.4207	1.4398	1.4603	1.44027	1.4043	1.5078	1.4615	1.45787	1.3615	1.3369	1.3902	1.36287	1.3657	1.4629	1.385	1.40453	1.4127	1.4207	1.4508	1.42807	1.4213	1.4224	1.4549	1.43287
780	1.4953	1.5066	1.5305	1.5108	1.5146	1.5111	1.5539	1.52653	1.3936	1.3751	1.4431	1.40393	1.3825	1.3757	1.4439	1.4007	1.4301	1.4483	1.469	1.44913	1.4052	1.5264	1.4701	1.46723	1.3672	1.3442	1.3959	1.3691	1.3737	1.4651	1.3876	1.4088	1.4217	1.4278	1.4577	1.43573	1.4292	1.4324	1.4614	1.441
795	1.5067	1.5147	1.5385	1.51997	1.5186	1.5192	1.559	1.53227	1.3953	1.3835	1.457	1.41193	1.3927	1.385	1.4589	1.4122	1.4363	1.4558	1.4741	1.4554	1.422	1.5296	1.4752	1.4756	1.3734	1.351	1.4043	1.37623	1.3828	1.4746	1.3969	1.4181	1.4294	1.4383	1.4667	1.4448	1.4387	1.4409	1.4711	1.45023
810	1.5146	1.5166	1.5423	1.5245	1.5279	1.5263	1.5648	1.53967	1.4028	1.3902	1.4599	1.41763	1.3971	1.3944	1.4581	1.41653	1.4439	1.4611	1.4823	1.46243	1.4339	1.5374	1.4823	1.48453	1.3806	1.3603	1.4094	1.38343	1.3876	1.4787	1.4018	1.4227	1.4382	1.4455	1.4736	1.45243	1.4482	1.4496	1.4791	1.45897
825	1.5212	1.5263	1.5493	1.53227	1.5349	1.5336	1.5716	1.5467	1.4107	1.4024	1.4704	1.42783	1.4068	1.4012	1.4691	1.4257	1.4521	1.4692	1.487	1.46943	1.4372	1.5444	1.4868	1.48947	1.3867	1.3651	1.4168	1.38953	1.3968	1.4835	1.4093	1.42987	1.4445	1.4538	1.4812	1.45983	1.4585	1.4618	1.4875	1.46927
840	1.5287	1.5299	1.5519	1.53683	1.5407	1.5414	1.5774	1.55317	1.4188	1.4057	1.4723	1.43227	1.4101	1.4076	1.4724	1.43003	1.4577	1.4761	1.4947	1.47617	1.4464	1.548	1.4961	1.49683	1.392	1.3704	1.4238	1.3954	1.4039	1.4885	1.4162	1.4362	1.4517	1.4611	1.4865	1.46643	1.4625	1.4706	1.4952	1.4761
855	1.5338	1.5398	1.5552	1.54293	1.5467	1.5449	1.5823	1.55797	1.4254	1.4135	1.4822	1.44037	1.4185	1.4164	1.4821	1.439	1.4617	1.4813	1.4985	1.4805	1.4403	1.5527	1.5	1.49767	1.4009	1.3775	1.4327	1.4037	1.4092	1.4923	1.4231	1.44153	1.4598	1.4681	1.4937	1.47387	1.4722	1.4794	1.5039	1.48517
870	1.5397	1.5443	1.5581	1.54737	1.5547	1.5524	1.5865	1.56453	1.4316	1.4181	1.487	1.44557	1.4225	1.4206	1.4828	1.44197	1.4674	1.4873	1.5054	1.4867	1.4534	1.5619	1.5052	1.50683	1.4071	1.3838	1.4361	1.409	1.4143	1.4988	1.4272	1.44677	1.4677	1.4742	1.4992	1.48037	1.4791	1.4862	1.5071	1.4908
885	1.5447	1.5519	1.5618	1.5528	1.5573	1.5569	1.5889	1.5677	1.4359	1.4265	1.4931	1.45183	1.4292	1.4283	1.4934	1.4503	1.4714	1.4927	1.5077	1.4906	1.465	1.5656	1.5087	1.5131	1.4128	1.3885	1.4456	1.41563	1.4215	1.5067	1.4362	1.4548	1.4727	1.4814	1.505	1.48637	1.4854	1.4868	1.5156	1.49593
900	1.5486	1.5532	1.5637	1.55517	1.5626	1.5646	1.5931	1.57343	1.4419	1.4315	1.4975	1.45697	1.431	1.4319	1.494	1.4523	1.477	1.4977	1.5157	1.4968	1.4673	1.5719	1.5143	1.51783	1.4187	1.3966	1.4511	1.42213	1.4268	1.5059	1.4425	1.4584	1.4796	1.4887	1.5094	1.49257	1.492	1.4996	1.52	1.50387
915	1.5541	1.563	1.5667	1.56127	1.5672	1.5663	1.5948	1.5761	1.4478	1.4389	1.5032	1.4633	1.4385	1.4378	1.5007	1.459	1.4798	1.5033	1.518	1.50037	1.4621	1.5721	1.5187	1.51763	1.4252	1.4031	1.4581	1.4288	1.4321	1.5107	1.4503	1.46437	1.4864	1.4943	1.5152	1.49863	1.5019	1.5038	1.5274	1.51103
930	1.5576	1.5631	1.5691	1.56327	1.5683	1.5719	1.5979	1.57937	1.4503	1.4424	1.5059	1.4662	1.4434	1.4443	1.5026	1.46343	1.49	1.507	1.5234	1.5068	1.4703	1.5828	1.5239	1.52567	1.4312	1.4082	1.4626	1.434	1.4369	1.5135	1.4539	1.4681	1.4924	1.4987	1.5199	1.50367	1.5039	1.5103	1.5301	1.51477
945	1.5624	1.5666	1.5714	1.5668	1.5705	1.5765	1.5988	1.58193	1.4564	1.4508	1.5127	1.4733	1.4484	1.4488	1.5099	1.46903	1.4893	1.5123	1.5258	1.50913	1.475	1.581	1.5309	1.52897	1.4366	1.4146	1.4707	1.44063	1.4422	1.5161	1.4629	1.47373	1.4973	1.5034	1.5246	1.50843	1.5099	1.517	1.5361	1.521
960	1.5613	1.5679	1.5731	1.56743	1.5778	1.5831	1.6016	1.5875	1.4598	1.4529	1.5132	1.4753	1.4519	1.4516	1.5093	1.47093	1.4943	1.5164	1.5308	1.51383	1.4912	1.5871	1.5309	1.5364	1.4442	1.4207	1.476	1.44697	1.4477	1.5203	1.4646	1.47753	1.5018	1.5065	1.5288	1.51237	1.5174	1.5249	1.5399	1.5274
975	1.5628	1.5721	1.5755	1.57013	1.5775	1.5819	1.6027	1.58737	1.468	1.4586	1.5191	1.4819	1.459	1.4577	1.5154	1.47737	1.4999	1.5208	1.5336	1.5181	1.4934	1.5827	1.5385	1.5382	1.4494	1.4258	1.4835	1.4529	1.4537	1.5238	1.4731	1.48353	1.5076	1.5107	1.5337	1.51733	1.5222	1.5212	1.5448	1.5294
990	1.5681	1.5742	1.5764	1.5729	1.5803	1.5854	1.6044	1.59003	1.469	1.4631	1.5198	1.48397	1.4575	1.4644	1.5166	1.4795	1.5021	1.5249	1.5377	1.52157	1.4921	1.5848	1.5405	1.53913	1.4543	1.4306	1.4871	1.45733	1.4585	1.5227	1.4781	1.48643	1.5117	1.5193	1.5379	1.52297	1.526	1.5314	1.552	1.53647
1005	1.5681	1.576	1.5792	1.57443	1.585	1.5872	1.6073	1.59317	1.4726	1.468	1.526	1.48887	1.4658	1.4678	1.5235	1.4857	1.5072	1.5279	1.5401	1.52507	1.5024	1.5878	1.5442	1.5448	1.4577	1.4372	1.4947	1.4632	1.4635	1.5266	1.4861	1.49207	1.5155	1.5223	1.5421	1.52663	1.5253	1.5373	1.5551	1.53923
1020	1.5697	1.5765	1.58	1.5754	1.5838	1.5873	1.6099	1.59367	1.4746	1.4709	1.5256	1.49037	1.4671	1.47	1.5234	1.48683	1.5116	1.531	1.5479	1.53017	1.5095	1.5891	1.5463	1.5483	1.4626	1.4426	1.4977	1.46763	1.4687	1.5318	1.4922	1.49757	1.52	1.526	1.5448	1.53027	1.5329	1.545	1.5613	1.5464
1035	1.5728	1.5823	1.5821	1.57907	1.586	1.5922	1.6105	1.59623	1.4789	1.4756	1.532	1.4955	1.4701	1.4744	1.5281	1.49087	1.5115	1.5336	1.5496	1.53157	1.5087	1.59	1.5495	1.5494	1.4699	1.4464	1.5043	1.47353	1.4726	1.5375	1.4951	1.50173	1.5248	1.5275	1.5479	1.5334	1.5422	1.549	1.5659	1.55237
1050	1.5726	1.5805	1.5827	1.5786	1.5898	1.5922	1.614	1.59867	1.4826	1.4816	1.5323	1.49883	1.4716	1.4777	1.529	1.49277	1.5148	1.5365	1.5548	1.53537	1.5051	1.5924	1.5527	1.55007	1.4774	1.4529	1.5086	1.47963	1.478	1.5398	1.4986	1.50547	1.5279	1.5348	1.5502	1.53763	1.5439	1.5497	1.5691	1.55423
1065	1.5733	1.5844	1.585	1.5809	1.5891	1.5934	1.6152	1.59923	1.4834	1.4851	1.5392	1.50257	1.4758	1.4826	1.534	1.49747	1.5216	1.5395	1.5563	1.53913	1.5141	1.594	1.5578	1.5553	1.4804	1.4579	1.5136	1.48397	1.482	1.5366	1.5032	1.50727	1.5295	1.5356	1.5543	1.5398	1.5473	1.5533	1.5704	1.557
1080	1.5717	1.5818	1.5853	1.5796	1.5921	1.594	1.6163	1.6008	1.4884	1.4876	1.5378	1.5046	1.4755	1.4855	1.5342	1.4984	1.5247	1.5424	1.561	1.5427	1.5031	1.5952	1.563	1.55377	1.4861	1.464	1.517	1.48903	1.4863	1.5422	1.5058	1.51143	1.534	1.5383	1.5564	1.5429	1.5529	1.5575	1.576	1.56213
1095	1.5741	1.5853	1.5866	1.582	1.5906	1.5973	1.6182	1.60203	1.4908	1.492	1.5445	1.5091	1.4815	1.4874	1.5413	1.5034	1.5285	1.5447	1.5619	1.54503	1.5091	1.5974	1.5609	1.5558	1.4943	1.4699	1.5216	1.49527	1.4914	1.5429	1.509	1.51443	1.5366	1.5418	1.5595	1.54597	1.5575	1.561	1.5811	1.56653
1110	1.573	1.5855	1.5867	1.58173	1.5924	1.5973	1.6171	1.60227	1.4941	1.4933	1.5451	1.51083	1.483	1.4876	1.5406	1.50373	1.5279	1.5481	1.567	1.54767	1.5145	1.6004	1.5635	1.55947	1.4947	1.4725	1.5228	1.49667	1.4949	1.5421	1.5143	1.5171	1.5428	1.5449	1.5639	1.55053	1.5588	1.5635	1.5804	1.56757
1125	1.5774	1.5877	1.5886	1.58457	1.5914	1.5976	1.62	1.603	1.496	1.4969	1.5489	1.51393	1.4877	1.4911	1.5442	1.50767	1.531	1.5506	1.5666	1.5494	1.5101	1.6001	1.5661	1.55877	1.4971	1.4771	1.5271	1.50043	1.4988	1.5458	1.5185	1.52103	1.5452	1.5507	1.5657	1.55387	1.5642	1.569	1.5855	1.5729
1140	1.5746	1.5865	1.588	1.58303	1.5956	1.5971	1.6207	1.60447	1.498	1.4995	1.5492	1.51557	1.4908	1.493	1.5418	1.50853	1.5344	1.5535	1.5696	1.5525	1.5124	1.6026	1.568	1.561	1.5074	1.4825	1.5296	1.5065	1.5008	1.5438	1.5213	1.52197	1.5468	1.5506	1.569	1.55547	1.5662	1.5697	1.59	1.5753
1155	1.5766	1.5895	1.5896	1.58523	1.5953	1.598	1.6214	1.6049	1.5007	1.5039	1.5527	1.5191	1.4956	1.4968	1.5466	1.513	1.5363	1.555	1.5715	1.55427	1.531	1.6035	1.5696	1.56803	1.5083	1.4852	1.535	1.5095	1.5044	1.5465	1.5265	1.5258	1.5485	1.556	1.5719	1.5588	1.5636	1.5701	1.5949	1.5762
1170	1.5753	1.5885	1.589	1.58427	1.5978	1.5996	1.6225	1.60663	1.5045	1.5061	1.5522	1.52093	1.4959	1.4976	1.5456	1.51303	1.5386	1.5573	1.5747	1.55687	1.5302	1.6048	1.5727	1.56923	1.512	1.4908	1.5384	1.51373	1.508	1.5462	1.5266	1.52693	1.5531	1.5557	1.5733	1.5607	1.574	1.5778	1.5977	1.58317
1185	1.576	1.591	1.5903	1.58577	1.5936	1.6003	1.6224	1.60543	1.5085	1.5094	1.5566	1.52483	1.5026	1.5015	1.5485	1.51753	1.542	1.5599	1.575	1.55897	1.5278	1.6074	1.5727	1.5693	1.5127	1.4942	1.5432	1.5167	1.5104	1.5482	1.5317	1.5301	1.5547	1.5597	1.5782	1.5642	1.5723	1.5825	1.6005	1.5851
1200	1.5758	1.5905	1.5896	1.5853	1.597	1.5997	1.6233	1.60667	1.5104	1.5121	1.555	1.52583	1.5031	1.503	1.548	1.51803	1.5446	1.5629	1.5793	1.56227	1.5295	1.6083	1.5758	1.5712	1.5177	1.4983	1.545	1.52033	1.5133	1.5496	1.5335	1.53213	1.5578	1.5628	1.5805	1.56703	1.5796	1.5846	1.6027	1.58897
1215	1.579	1.5924	1.5908	1.5874	1.5967	1.6011	1.6235	1.6071	1.5126	1.5167	1.5579	1.52907	1.5064	1.5068	1.5527	1.52197	1.5459	1.5665	1.5791	1.56383	1.5308	1.6092	1.5765	1.57217	1.52	1.5006	1.5491	1.52323	1.5161	1.5502	1.5375	1.5346	1.563	1.564	1.5811	1.56937	1.5794	1.5865	1.605	1.5903
1230	1.579	1.5918	1.5898	1.58687	1.5981	1.6027	1.6242	1.60833	1.5137	1.5166	1.557	1.5291	1.5059	1.508	1.55	1.5213	1.5497	1.5682	1.5827	1.56687	1.5308	1.6099	1.5792	1.5733	1.527	1.5042	1.5508	1.52733	1.5185	1.5523	1.5387	1.5365	1.5647	1.5713	1.5834	1.57313	1.5832	1.5853	1.6058	1.59143
1245	1.5762	1.5943	1.5909	1.58713	1.5961	1.6024	1.6226	1.60703	1.5165	1.5208	1.5593	1.5322	1.5077	1.5102	1.5533	1.52373	1.5525	1.5706	1.5818	1.5683	1.5314	1.6112	1.5811	1.57457	1.5345	1.5066	1.5531	1.5314	1.5225	1.5527	1.5413	1.53883	1.5658	1.5708	1.5854	1.574	1.5843	1.5876	1.6108	1.59423
1260	1.5782	1.5927	1.59	1.58697	1.5967	1.6042	1.6241	1.60833	1.5174	1.5233	1.5591	1.53327	1.5073	1.5114	1.5523	1.52367	1.5557	1.5734	1.5851	1.5714	1.5381	1.6124	1.5823	1.5776	1.5412	1.5111	1.5541	1.53547	1.5246	1.5565	1.5418	1.54097	1.5692	1.5755	1.586	1.5769	1.5887	1.5935	1.6122	1.59813
1275	1.5779	1.595	1.5902	1.5877	1.5957	1.6048	1.6236	1.60803	1.5197	1.5264	1.5617	1.53593	1.5108	1.5134	1.5556	1.5266	1.5561	1.5747	1.5849	1.5719	1.5305	1.6127	1.5846	1.57593	1.5385	1.5136	1.5569	1.53633	1.5268	1.5564	1.5459	1.54303	1.5696	1.5755	1.5879	1.57767	1.5927	1.5917	1.6139	1.59943
1290	1.5768	1.5944	1.5902	1.58713	1.5957	1.6051	1.6235	1.6081	1.5197	1.5259	1.5615	1.5357	1.5115	1.5144	1.5554	1.5271	1.5593	1.5759	1.5881	1.57443	1.5349	1.6121	1.5891	1.5787	1.5418	1.5166	1.5582	1.53887	1.5303	1.5573	1.5466	1.54473	1.5727	1.5791	1.5889	1.58023	1.5922	1.5934	1.6158	1.60047

## Sheet: Fitness - LB
	Growth curve of isogenic strains in Lysogeny Broth (LB) medium. Measurements of the optical density (OD) at 600 nanometers.
	Strains (measurement in OD600)
	ATCC				ATCC ICE				574				574 ICE				622				622 ICE				28				28 ICE				51				51 ICE
Minutes	Replicate 1	Replicate 2	Replicate 3	Mean	Replicate 1	Replicate 2	Replicate 3	Mean	Replicate 1	Replicate 2	Replicate 3	Mean	Replicate 1	Replicate 2	Replicate 3	Mean	Replicate 1	Replicate 2	Replicate 3	Mean	Replicate 1	Replicate 2	Replicate 3	Mean	Replicate 1	Replicate 2	Replicate 3	Mean	Replicate 1	Replicate 2	Replicate 3	Mean	Replicate 1	Replicate 2	Replicate 3	Mean	Replicate 1	Replicate 2	Replicate 3	Mean
0	0.0178	0.0196	0.015	0.0174667	0.0196	0.0188	0.0157	0.0180333	0.0156	0.0179	0.0192	0.0175667	0.0185	0.018	0.0171	0.0178667	0.0223	0.0226	0.0112	0.0187	0.0176	0.0195	0.0131	0.0167333	0.0179	0.0196	0.0219	0.0198	0.0196	0.0239	0.0225	0.022	0.0166	0.0302	0.0112	0.0193333	0.0199	0.0187	0.0124	0.017
15	0.0215	0.0281	0.0261	0.0252333	0.0251	0.0236	0.0167	0.0218	0.023	0.0236	0.0274	0.0246667	0.0262	0.0269	0.0245	0.0258667	0.0258	0.0255	0.0149	0.0220667	0.0215	0.0221	0.0197	0.0211	0.0227	0.0231	0.0275	0.0244333	0.0279	0.0289	0.0278	0.0282	0.0206	0.0325	0.0178	0.0236333	0.0228	0.0221	0.0165	0.0204667
30	0.0303	0.0411	0.0381	0.0365	0.0331	0.0303	0.024	0.0291333	0.0299	0.0291	0.0368	0.0319333	0.0331	0.0351	0.0337	0.0339667	0.0312	0.0329	0.0213	0.0284667	0.0285	0.0275	0.0236	0.0265333	0.0294	0.0291	0.0364	0.0316333	0.0361	0.0369	0.0374	0.0368	0.0287	0.0408	0.0243	0.0312667	0.0294	0.0285	0.0248	0.0275667
45	0.0463	0.0741	0.0567	0.0590333	0.0489	0.043	0.0365	0.0428	0.0524	0.0408	0.0513	0.0481667	0.0526	0.0456	0.044	0.0474	0.0456	0.0481	0.0381	0.0439333	0.0425	0.0379	0.0372	0.0392	0.0452	0.0398	0.0514	0.0454667	0.06	0.05	0.0517	0.0539	0.0439	0.0571	0.0405	0.0471667	0.0421	0.0396	0.0394	0.0403667
60	0.0751	0.0996	0.0877	0.0874667	0.0784	0.0647	0.0601	0.0677333	0.0798	0.0636	0.0713	0.0715667	0.081	0.0716	0.0609	0.0711667	0.071	0.0736	0.0592	0.0679333	0.0676	0.0566	0.0589	0.0610333	0.0723	0.0588	0.073	0.0680333	0.0897	0.072	0.0738	0.0785	0.0689	0.0801	0.0617	0.0702333	0.0629	0.0588	0.0622	0.0613
75	0.114	0.1346	0.1338	0.127467	0.1173	0.0981	0.0934	0.102933	0.1125	0.0919	0.105	0.103133	0.1235	0.1058	0.0868	0.105367	0.1081	0.1136	0.0941	0.105267	0.1045	0.0842	0.0911	0.0932667	0.1114	0.0884	0.1096	0.103133	0.1345	0.1114	0.109	0.1183	0.1063	0.1222	0.0954	0.107967	0.094	0.0893	0.0944	0.0925667
90	0.172	0.1751	0.1797	0.1756	0.1736	0.141	0.1413	0.151967	0.1642	0.1356	0.1521	0.150633	0.1814	0.1512	0.1305	0.154367	0.1651	0.1618	0.1426	0.1565	0.1576	0.1275	0.139	0.141367	0.1637	0.131	0.1599	0.151533	0.1842	0.1575	0.1594	0.167033	0.1564	0.1662	0.1396	0.154067	0.1444	0.1334	0.1403	0.139367
105	0.2256	0.236	0.234	0.231867	0.2345	0.1919	0.1942	0.206867	0.2221	0.1896	0.208	0.206567	0.2408	0.2035	0.1844	0.209567	0.2221	0.222	0.1959	0.213333	0.2197	0.1858	0.196	0.2005	0.2248	0.1866	0.2159	0.2091	0.2447	0.2104	0.2122	0.222433	0.2132	0.2182	0.1827	0.2047	0.219	0.1856	0.1981	0.2009
120	0.2817	0.2814	0.2733	0.2788	0.2912	0.2429	0.2465	0.2602	0.2923	0.2486	0.2751	0.272	0.3115	0.2709	0.2554	0.279267	0.2854	0.2747	0.2531	0.271067	0.2799	0.2463	0.2521	0.259433	0.2836	0.242	0.2717	0.265767	0.3035	0.2691	0.2686	0.2804	0.2692	0.2695	0.235	0.2579	0.3067	0.2442	0.2432	0.2647
135	0.3357	0.3481	0.3335	0.3391	0.3466	0.2945	0.3058	0.315633	0.3604	0.3223	0.3638	0.348833	0.3675	0.3311	0.3401	0.346233	0.3382	0.3317	0.3345	0.3348	0.3407	0.309	0.3187	0.3228	0.3519	0.3153	0.3644	0.343867	0.3563	0.3464	0.3682	0.356967	0.3371	0.3428	0.3118	0.330567	0.3731	0.3047	0.288	0.321933
150	0.3956	0.3888	0.3781	0.3875	0.4071	0.3639	0.3692	0.380067	0.395	0.3753	0.3804	0.383567	0.406	0.3775	0.3803	0.387933	0.3843	0.3775	0.3784	0.380067	0.3985	0.3752	0.3905	0.388067	0.3963	0.3863	0.4088	0.397133	0.412	0.3972	0.4062	0.405133	0.4008	0.3917	0.358	0.3835	0.4481	0.3782	0.353	0.3931
165	0.4429	0.4453	0.4497	0.445967	0.4625	0.4182	0.442	0.4409	0.422	0.3914	0.438	0.417133	0.4346	0.4253	0.4279	0.429267	0.4327	0.4202	0.4341	0.429	0.4494	0.4261	0.4551	0.443533	0.4394	0.4134	0.4693	0.4407	0.4497	0.4824	0.4345	0.455533	0.4459	0.4476	0.4242	0.439233	0.4859	0.4415	0.4146	0.447333
180	0.5031	0.4692	0.4852	0.485833	0.513	0.4664	0.4781	0.485833	0.445	0.4294	0.4908	0.455067	0.4646	0.4376	0.474	0.458733	0.4609	0.4582	0.4815	0.466867	0.494	0.476	0.5084	0.4928	0.4605	0.4645	0.4915	0.472167	0.4847	0.5208	0.4773	0.494267	0.5201	0.4874	0.4598	0.4891	0.5487	0.4839	0.4583	0.496967
195	0.538	0.5125	0.5103	0.520267	0.565	0.5165	0.5284	0.536633	0.4689	0.4582	0.542	0.4897	0.5168	0.4459	0.5176	0.493433	0.5121	0.5047	0.5296	0.515467	0.5392	0.4983	0.5566	0.531367	0.5185	0.4715	0.5475	0.5125	0.5052	0.5728	0.5365	0.538167	0.5667	0.5406	0.489	0.5321	0.5678	0.5224	0.4928	0.527667
210	0.5609	0.537	0.5315	0.543133	0.5863	0.5676	0.5681	0.574	0.5076	0.5117	0.5428	0.5207	0.5384	0.4969	0.5462	0.527167	0.5422	0.5391	0.5572	0.546167	0.5723	0.5572	0.5768	0.568767	0.5471	0.5476	0.5772	0.5573	0.5683	0.6001	0.5541	0.574167	0.5972	0.5592	0.5053	0.5539	0.6278	0.5615	0.5135	0.5676
225	0.5766	0.5686	0.5901	0.578433	0.6089	0.5751	0.5907	0.591567	0.5247	0.53	0.5764	0.5437	0.5781	0.5053	0.5705	0.5513	0.5656	0.5715	0.5859	0.574333	0.5943	0.5932	0.5729	0.5868	0.5672	0.5614	0.5955	0.5747	0.5814	0.6249	0.5954	0.600567	0.6254	0.5945	0.547	0.588967	0.6471	0.5982	0.5479	0.597733
240	0.6136	0.5999	0.5955	0.603	0.6464	0.607	0.6108	0.6214	0.5557	0.5364	0.5864	0.5595	0.619	0.5473	0.5992	0.5885	0.615	0.6032	0.6148	0.611	0.6307	0.6145	0.6145	0.6199	0.6071	0.5866	0.6294	0.6077	0.6374	0.6451	0.6104	0.630967	0.6613	0.6262	0.5761	0.6212	0.6685	0.6384	0.5573	0.6214
255	0.6372	0.6557	0.6455	0.646133	0.6752	0.6478	0.6292	0.650733	0.6009	0.5707	0.6426	0.604733	0.6701	0.5958	0.6032	0.623033	0.6449	0.6515	0.6552	0.650533	0.6625	0.6546	0.6548	0.6573	0.6576	0.6375	0.7089	0.668	0.6588	0.6624	0.667	0.662733	0.6701	0.6817	0.6228	0.6582	0.7216	0.6725	0.6015	0.6652
270	0.6797	0.6977	0.6743	0.6839	0.7197	0.6871	0.6801	0.695633	0.6612	0.6359	0.6834	0.660167	0.6878	0.6041	0.6527	0.6482	0.6747	0.6686	0.6909	0.678067	0.7141	0.6953	0.6963	0.7019	0.6666	0.6643	0.6871	0.672667	0.693	0.6805	0.6824	0.6853	0.7195	0.7077	0.6482	0.6918	0.7197	0.708	0.6423	0.69
285	0.714	0.718	0.7325	0.7215	0.7517	0.7135	0.692	0.719067	0.6904	0.665	0.7158	0.6904	0.7104	0.6703	0.7038	0.694833	0.7144	0.7097	0.7351	0.719733	0.7401	0.7344	0.7219	0.732133	0.7043	0.6917	0.7333	0.709767	0.7291	0.7313	0.7353	0.7319	0.7364	0.754	0.7001	0.730167	0.7366	0.7447	0.6994	0.7269
300	0.7625	0.771	0.7401	0.757867	0.8023	0.7575	0.7241	0.7613	0.7288	0.7081	0.7468	0.7279	0.757	0.6875	0.7108	0.718433	0.7496	0.7377	0.7632	0.750167	0.7714	0.7695	0.7671	0.769333	0.7417	0.7359	0.7971	0.758233	0.7966	0.7666	0.7774	0.7802	0.7926	0.7818	0.7272	0.7672	0.7842	0.7734	0.7068	0.7548
315	0.7927	0.8134	0.7784	0.794833	0.8141	0.7874	0.7719	0.791133	0.7394	0.7256	0.7648	0.743267	0.7875	0.7411	0.7977	0.775433	0.7651	0.758	0.7995	0.7742	0.8042	0.7893	0.7772	0.790233	0.8085	0.7822	0.8333	0.808	0.8198	0.8078	0.808	0.811867	0.8039	0.8285	0.7754	0.8026	0.8261	0.817	0.7629	0.802
330	0.8248	0.8423	0.8027	0.823267	0.8484	0.8162	0.8053	0.8233	0.7952	0.773	0.7883	0.7855	0.7997	0.7831	0.7959	0.7929	0.8131	0.837	0.8125	0.820867	0.842	0.7986	0.8353	0.8253	0.8451	0.8126	0.8632	0.8403	0.8563	0.8396	0.8401	0.845333	0.8529	0.8464	0.7873	0.828867	0.8689	0.8486	0.791	0.836167
345	0.8522	0.8774	0.8384	0.856	0.8787	0.8538	0.8409	0.8578	0.8228	0.8138	0.8377	0.824767	0.8297	0.8297	0.842	0.8338	0.8564	0.8732	0.8576	0.8624	0.8705	0.8495	0.8565	0.858833	0.8751	0.8553	0.8646	0.865	0.8827	0.8631	0.8859	0.877233	0.8602	0.8958	0.829	0.861667	0.899	0.8914	0.8284	0.872933
360	0.8899	0.9058	0.8548	0.8835	0.9156	0.8945	0.8582	0.889433	0.8391	0.8366	0.8589	0.844867	0.8884	0.8521	0.8467	0.8624	0.8885	0.8911	0.8784	0.886	0.8924	0.8856	0.8644	0.8808	0.8918	0.8903	0.8981	0.8934	0.9006	0.9016	0.9319	0.911367	0.8989	0.9167	0.8273	0.880967	0.9036	0.8977	0.8298	0.877033
375	0.9109	0.9239	0.8903	0.908367	0.9606	0.9108	0.9029	0.924767	0.8861	0.8653	0.8836	0.878333	0.9132	0.8855	0.8904	0.896367	0.9229	0.943	0.9042	0.923367	0.9594	0.9483	0.9163	0.941333	0.9395	0.9208	0.9742	0.944833	0.9317	0.9312	0.9483	0.937067	0.931	0.9532	0.8546	0.912933	0.96	0.9441	0.8672	0.923767
390	0.9387	0.9424	0.9236	0.9349	1.014	0.9357	0.9286	0.959433	0.9244	0.8988	0.9045	0.909233	0.918	0.9208	0.9027	0.913833	0.9519	0.9635	0.9255	0.946967	0.9908	0.9722	0.9099	0.957633	0.9608	0.9523	0.9868	0.966633	0.9572	0.9512	0.9519	0.953433	0.9633	0.9596	0.8688	0.930567	1.0011	0.9632	0.8974	0.9539
405	0.9718	0.9779	0.9489	0.9662	1.0444	0.9874	0.9545	0.995433	0.9404	0.9443	0.9426	0.942433	0.9643	0.9551	0.9576	0.959	0.9833	0.9905	0.9416	0.9718	1.0154	0.9883	0.9303	0.978	0.9834	0.9719	1.0321	0.9958	0.9796	0.9911	0.9857	0.985467	0.9637	0.9978	0.8904	0.950633	1.0104	0.9983	0.9053	0.971333
420	1.0114	0.9855	0.9711	0.989333	1.0829	1.0093	0.9611	1.01777	0.9805	0.9485	0.9549	0.9613	1.0262	0.9568	0.9306	0.9712	1.0136	1.0183	0.942	0.9913	1.0445	1.0159	0.9666	1.009	1.0143	0.9987	1.0234	1.01213	1.017	0.9978	1.0174	1.01073	1.0184	1.0104	0.9065	0.978433	1.0289	0.9808	0.9345	0.9814
435	1.023	0.9783	1.0048	1.00203	1.1038	1.0413	0.9917	1.0456	1.0002	0.9799	0.9942	0.991433	1.018	0.9912	0.9872	0.9988	1.0252	1.0441	0.9739	1.0144	1.07	1.0381	0.9943	1.03413	1.0247	1.0344	1.0625	1.04053	1.0422	1.0405	1.0537	1.04547	1.0399	1.0522	0.926	1.00603	1.0345	1.0246	0.9807	1.01327
450	1.0547	0.9827	1.0204	1.01927	1.1279	1.0726	1.0057	1.06873	1.024	0.9915	1.0024	1.00597	1.0419	0.9975	0.9807	1.0067	1.0573	1.058	0.9861	1.0338	1.0958	1.0581	1.026	1.05997	1.0552	1.0517	1.0744	1.06043	1.0738	1.0724	1.0566	1.0676	1.0893	1.0533	0.9366	1.0264	1.0849	1.0388	0.9743	1.03267
465	1.0683	1.0114	1.0529	1.0442	1.1578	1.0895	1.0244	1.09057	1.0287	1.0333	1.0329	1.03163	1.0601	1.041	1.0124	1.03783	1.07	1.0804	1.01	1.05347	1.1181	1.0731	1.0587	1.0833	1.0744	1.0847	1.0973	1.08547	1.0791	1.0761	1.0825	1.07923	1.0977	1.0886	0.9585	1.04827	1.0847	1.081	1.0185	1.0614
480	1.103	1.025	1.0591	1.06237	1.1714	1.1156	1.0233	1.10343	1.0677	1.0442	1.035	1.04897	1.0942	1.0531	1.0392	1.06217	1.0929	1.0927	1.0154	1.067	1.1356	1.0929	1.0495	1.09267	1.0852	1.0866	1.1072	1.093	1.1175	1.1016	1.0838	1.10097	1.1101	1.0993	0.9844	1.0646	1.1034	1.1063	1.0224	1.07737
495	1.1068	1.0588	1.0877	1.08443	1.1903	1.1436	1.0501	1.128	1.0949	1.0777	1.0676	1.08007	1.0892	1.0829	1.0625	1.0782	1.1082	1.1174	1.0389	1.08817	1.1571	1.1084	1.0638	1.10977	1.1128	1.1123	1.12	1.11503	1.1224	1.1244	1.1129	1.1199	1.1398	1.1119	1.0216	1.0911	1.1426	1.1257	1.0325	1.10027
510	1.1156	1.0726	1.0978	1.09533	1.2116	1.1576	1.0768	1.14867	1.1091	1.0897	1.0911	1.09663	1.1182	1.0998	1.0724	1.0968	1.1114	1.131	1.043	1.09513	1.1742	1.1202	1.0748	1.12307	1.1226	1.1209	1.1282	1.1239	1.1127	1.1327	1.1222	1.12253	1.1561	1.1317	1.0381	1.10863	1.1462	1.1396	1.0753	1.12037
525	1.1277	1.1037	1.1111	1.11417	1.2221	1.1805	1.0889	1.16383	1.1187	1.1139	1.1172	1.1166	1.137	1.1251	1.0997	1.1206	1.1274	1.1519	1.0555	1.1116	1.1862	1.1265	1.0823	1.13167	1.1318	1.1488	1.1509	1.14383	1.1288	1.1456	1.1457	1.14003	1.193	1.1617	1.0669	1.14053	1.1722	1.1575	1.1173	1.149
540	1.1464	1.1178	1.1223	1.12883	1.2377	1.1805	1.101	1.17307	1.1378	1.1207	1.1179	1.12547	1.1548	1.1166	1.0986	1.12333	1.14	1.1667	1.0631	1.12327	1.2012	1.1405	1.0809	1.14087	1.1507	1.1516	1.159	1.15377	1.1392	1.1187	1.1458	1.13457	1.2279	1.1926	1.0794	1.16663	1.1921	1.1772	1.1301	1.16647
555	1.16	1.1456	1.1401	1.14857	1.2536	1.2008	1.1092	1.18787	1.1561	1.1568	1.1398	1.1509	1.15	1.1384	1.1183	1.13557	1.173	1.1869	1.0815	1.14713	1.215	1.1522	1.0969	1.1547	1.1676	1.1762	1.15	1.1646	1.1512	1.1124	1.1612	1.1416	1.2391	1.2092	1.1075	1.18527	1.2168	1.2075	1.1608	1.19503
570	1.1777	1.1633	1.1538	1.16493	1.2656	1.1994	1.1252	1.19673	1.1664	1.1626	1.1369	1.1553	1.1719	1.1448	1.1232	1.14663	1.1846	1.2029	1.0946	1.1607	1.2184	1.1668	1.1081	1.16443	1.1687	1.1901	1.1601	1.17297	1.1663	1.1351	1.1585	1.1533	1.2794	1.2176	1.1391	1.21203	1.2443	1.2276	1.1814	1.21777
585	1.198	1.1945	1.1707	1.18773	1.2744	1.2093	1.147	1.21023	1.1832	1.1851	1.1651	1.1778	1.1857	1.163	1.1453	1.16467	1.2045	1.2138	1.1117	1.17667	1.2461	1.1974	1.122	1.1885	1.1856	1.2009	1.1873	1.19127	1.1788	1.137	1.1769	1.16423	1.3111	1.2871	1.1242	1.2408	1.2885	1.254	1.1727	1.2384
600	1.2112	1.2122	1.1827	1.20203	1.2758	1.214	1.1548	1.21487	1.1957	1.1876	1.1764	1.18657	1.1905	1.186	1.1668	1.1811	1.2772	1.224	1.1259	1.20903	1.275	1.205	1.1377	1.2059	1.1941	1.2021	1.191	1.19573	1.1961	1.1463	1.1894	1.17727	1.3423	1.3239	1.1775	1.28123	1.3125	1.2628	1.2642	1.27983
615	1.2303	1.2414	1.198	1.22323	1.2904	1.2273	1.1706	1.22943	1.2092	1.2114	1.1959	1.2055	1.2078	1.1984	1.1833	1.1965	1.2921	1.2492	1.1426	1.22797	1.3002	1.2213	1.1549	1.22547	1.2043	1.2157	1.2096	1.20987	1.2067	1.1618	1.1986	1.18903	1.396	1.3175	1.2036	1.3057	1.3777	1.284	1.3093	1.32367
630	1.2483	1.2592	1.2114	1.23963	1.2957	1.2357	1.1824	1.23793	1.2224	1.2187	1.1914	1.21083	1.2219	1.2099	1.1698	1.20053	1.3144	1.2665	1.157	1.24597	1.3147	1.2388	1.1679	1.24047	1.223	1.2328	1.2142	1.22333	1.2262	1.1715	1.2091	1.20227	1.4131	1.3437	1.216	1.32427	1.3973	1.3053	1.3553	1.35263
645	1.2652	1.2816	1.2288	1.25853	1.3083	1.2461	1.1962	1.2502	1.231	1.2291	1.2194	1.2265	1.2158	1.218	1.2002	1.21133	1.3224	1.3091	1.1784	1.26997	1.3354	1.2566	1.1935	1.26183	1.2157	1.2472	1.2379	1.2336	1.2389	1.1898	1.2177	1.21547	1.4326	1.3392	1.2567	1.34283	1.4134	1.3535	1.3779	1.3816
660	1.2801	1.296	1.2408	1.2723	1.3123	1.2562	1.2102	1.25957	1.2439	1.2414	1.2164	1.2339	1.235	1.1998	1.1878	1.20753	1.3578	1.3612	1.1893	1.30277	1.3499	1.2646	1.2047	1.27307	1.2286	1.2436	1.2416	1.23793	1.2548	1.2024	1.228	1.2284	1.4665	1.4005	1.3228	1.3966	1.4261	1.375	1.3637	1.38827
675	1.2989	1.3111	1.2559	1.28863	1.3265	1.2653	1.2238	1.27187	1.2544	1.2518	1.2296	1.24527	1.2379	1.2175	1.2065	1.22063	1.3457	1.4005	1.2071	1.31777	1.3648	1.2901	1.2281	1.29433	1.2431	1.2532	1.2572	1.25117	1.2712	1.213	1.2406	1.2416	1.4667	1.3764	1.3027	1.38193	1.4237	1.4018	1.4093	1.4116
690	1.3116	1.3218	1.269	1.3008	1.3319	1.289	1.2408	1.28723	1.2592	1.2672	1.2374	1.2546	1.245	1.2184	1.2101	1.2245	1.3776	1.4175	1.224	1.3397	1.3704	1.3011	1.2477	1.3064	1.2549	1.263	1.2684	1.2621	1.2881	1.2308	1.2488	1.2559	1.4828	1.4801	1.2993	1.42073	1.4344	1.4192	1.4437	1.43243
705	1.3267	1.3369	1.2766	1.3134	1.3494	1.2957	1.2537	1.2996	1.2708	1.2717	1.2534	1.2653	1.2575	1.2228	1.2259	1.2354	1.3937	1.4503	1.238	1.36067	1.3888	1.3119	1.272	1.32423	1.2672	1.2788	1.2809	1.27563	1.2995	1.2415	1.2606	1.2672	1.5515	1.5076	1.3293	1.4628	1.4693	1.5063	1.4896	1.4884
720	1.3398	1.3442	1.2858	1.32327	1.353	1.3061	1.2675	1.30887	1.2772	1.2996	1.256	1.2776	1.276	1.2356	1.2255	1.2457	1.4205	1.4557	1.2508	1.37567	1.3792	1.3246	1.2859	1.3299	1.2822	1.2872	1.2874	1.2856	1.3149	1.2529	1.2711	1.27963	1.6102	1.4655	1.3675	1.48107	1.4967	1.4794	1.4048	1.4603
735	1.351	1.3572	1.2981	1.33543	1.3691	1.3193	1.2856	1.32467	1.2949	1.295	1.2691	1.28633	1.2859	1.2456	1.2384	1.25663	1.4136	1.4819	1.2706	1.3887	1.389	1.3448	1.3064	1.34673	1.2882	1.2916	1.3033	1.29437	1.3294	1.2658	1.2803	1.29183	1.583	1.4115	1.3159	1.4368	1.5247	1.4939	1.4092	1.47593
750	1.3695	1.3639	1.3052	1.3462	1.3739	1.3359	1.3035	1.33777	1.2954	1.3053	1.2761	1.29227	1.304	1.2541	1.2446	1.26757	1.4473	1.4932	1.2821	1.40753	1.4104	1.3509	1.327	1.36277	1.3023	1.3015	1.3113	1.30503	1.3429	1.2794	1.2921	1.3048	1.6427	1.5114	1.3172	1.49043	1.4953	1.4501	1.4561	1.46717
765	1.3756	1.3717	1.315	1.3541	1.3941	1.3479	1.315	1.35233	1.3055	1.3248	1.2882	1.30617	1.299	1.2635	1.2563	1.27293	1.454	1.5124	1.2985	1.42163	1.4281	1.358	1.3408	1.37563	1.3112	1.3201	1.3215	1.3176	1.3512	1.2894	1.3035	1.3147	1.6609	1.4466	1.378	1.49517	1.631	1.5299	1.453	1.53797
780	1.3917	1.3791	1.3213	1.36403	1.3964	1.3581	1.3254	1.35997	1.3123	1.3153	1.2958	1.3078	1.3108	1.2701	1.2579	1.2796	1.4689	1.5471	1.3103	1.4421	1.444	1.3734	1.358	1.3918	1.3241	1.3274	1.3361	1.3292	1.3616	1.3037	1.3145	1.3266	1.6545	1.5656	1.4033	1.54113	1.6107	1.5064	1.4477	1.5216
795	1.4013	1.385	1.3254	1.37057	1.401	1.3691	1.3403	1.37013	1.3246	1.3208	1.3088	1.31807	1.3212	1.2863	1.2738	1.29377	1.4762	1.5117	1.3268	1.43823	1.4426	1.3885	1.3804	1.40383	1.3358	1.3383	1.351	1.3417	1.3698	1.3096	1.3245	1.33463	1.6484	1.576	1.4478	1.5574	1.6691	1.5226	1.5178	1.56983
810	1.4101	1.3859	1.3294	1.37513	1.4069	1.3771	1.3505	1.37817	1.3307	1.3334	1.3077	1.32393	1.3302	1.297	1.2767	1.3013	1.4973	1.5335	1.3335	1.45477	1.4644	1.3947	1.3982	1.4191	1.3515	1.353	1.3663	1.35693	1.3769	1.3233	1.3354	1.3452	1.6553	1.5105	1.3587	1.50817	1.651	1.5349	1.4648	1.55023
825	1.4083	1.3949	1.3332	1.3788	1.419	1.3874	1.3566	1.38767	1.3428	1.3502	1.3209	1.33797	1.3406	1.3081	1.2928	1.31383	1.4987	1.6029	1.3438	1.4818	1.4696	1.4068	1.4104	1.42893	1.3632	1.3614	1.3789	1.36783	1.3839	1.3317	1.3466	1.35407	1.7117	1.501	1.4934	1.5687	1.6882	1.5304	1.4323	1.5503
840	1.4166	1.3999	1.337	1.3845	1.4246	1.3952	1.364	1.3946	1.3489	1.3657	1.3299	1.34817	1.3491	1.3179	1.2952	1.32073	1.5202	1.5996	1.3475	1.4891	1.4797	1.4193	1.4178	1.43893	1.3722	1.3725	1.3792	1.37463	1.3888	1.3462	1.3554	1.36347	1.697	1.5178	1.408	1.54093	1.6325	1.5125	1.549	1.56467
855	1.4212	1.4083	1.3394	1.38963	1.429	1.397	1.3605	1.3955	1.3533	1.3666	1.3317	1.35053	1.3586	1.3452	1.3073	1.33703	1.5129	1.5788	1.3551	1.48227	1.4752	1.4324	1.429	1.44553	1.379	1.384	1.3992	1.3874	1.3931	1.3562	1.3642	1.37117	1.7123	1.5251	1.5037	1.58037	1.6007	1.5475	1.5362	1.56147
870	1.4376	1.4088	1.3449	1.3971	1.436	1.4006	1.3693	1.40197	1.3601	1.38	1.3414	1.3605	1.3685	1.3417	1.3108	1.34033	1.5356	1.5898	1.3584	1.4946	1.4814	1.4352	1.4376	1.4514	1.3879	1.3947	1.4092	1.39727	1.3973	1.3676	1.376	1.3803	1.6707	1.6869	1.4796	1.6124	1.69	1.5775	1.5287	1.59873
885	1.4441	1.4166	1.3439	1.40153	1.455	1.4113	1.3796	1.4153	1.3675	1.3811	1.3611	1.3699	1.372	1.3592	1.3346	1.35527	1.5278	1.5824	1.3635	1.49123	1.4865	1.4361	1.4405	1.45437	1.3984	1.4028	1.4163	1.40583	1.4024	1.3783	1.3853	1.38867	1.7079	1.6785	1.4731	1.61983	1.673	1.5521	1.6114	1.61217
900	1.4483	1.4207	1.3457	1.4049	1.45	1.4183	1.3872	1.4185	1.3714	1.393	1.3605	1.37497	1.389	1.3635	1.3396	1.36403	1.5557	1.5876	1.3631	1.50213	1.4931	1.4457	1.4404	1.45973	1.4024	1.4137	1.4243	1.41347	1.4071	1.3878	1.3968	1.39723	1.6859	1.7467	1.5089	1.64717	1.6993	1.5767	1.5753	1.6171
915	1.4586	1.4278	1.3456	1.41067	1.4719	1.4285	1.3903	1.43023	1.3775	1.4014	1.3666	1.38183	1.3869	1.386	1.3469	1.37327	1.5562	1.6097	1.373	1.51297	1.5022	1.4502	1.4387	1.4637	1.4135	1.4257	1.4272	1.42213	1.4129	1.399	1.4031	1.405	1.727	1.7566	1.4715	1.6517	1.7423	1.581	1.6987	1.674
930	1.466	1.4284	1.3457	1.41337	1.4696	1.4403	1.3971	1.43567	1.383	1.4154	1.3756	1.39133	1.3972	1.3819	1.3515	1.37687	1.573	1.5793	1.3702	1.5075	1.5189	1.4561	1.4534	1.47613	1.4215	1.4326	1.4297	1.42793	1.416	1.4053	1.4092	1.41017	1.6636	1.6164	1.5367	1.60557	1.7768	1.6158	1.5977	1.66343
945	1.4686	1.4291	1.3475	1.41507	1.4717	1.435	1.3897	1.43213	1.3963	1.4145	1.3876	1.39947	1.4	1.4024	1.3548	1.38573	1.5444	1.6164	1.3791	1.5133	1.5162	1.4563	1.4567	1.4764	1.4282	1.4368	1.4404	1.43513	1.4192	1.4123	1.4237	1.4184	1.6713	1.6377	1.5403	1.61643	1.7603	1.5617	1.6208	1.6476
960	1.4739	1.4255	1.3479	1.41577	1.4756	1.4409	1.404	1.44017	1.406	1.4231	1.3937	1.4076	1.4111	1.4141	1.3569	1.39403	1.5688	1.5969	1.3816	1.51577	1.515	1.4632	1.4649	1.48103	1.4352	1.4448	1.4485	1.44283	1.4238	1.4229	1.4254	1.42403	1.6822	1.6113	1.4578	1.58377	1.8259	1.6921	1.566	1.69467
975	1.4757	1.4249	1.3474	1.416	1.4813	1.4453	1.3947	1.44043	1.4113	1.4286	1.4019	1.41393	1.4169	1.4192	1.3638	1.39997	1.5654	1.6465	1.3958	1.5359	1.5312	1.4634	1.4567	1.48377	1.4464	1.4441	1.4545	1.44833	1.4275	1.4295	1.4346	1.43053	1.6758	1.7791	1.5354	1.66343	1.733	1.6431	1.6702	1.6821
990	1.4781	1.4212	1.3475	1.4156	1.4829	1.4494	1.3974	1.44323	1.416	1.4294	1.4001	1.41517	1.4206	1.4321	1.3644	1.4057	1.5894	1.5831	1.392	1.5215	1.5308	1.4675	1.4575	1.48527	1.4528	1.4526	1.4554	1.4536	1.4314	1.4343	1.4239	1.42987	1.6901	1.7668	1.5019	1.65293	1.8213	1.5948	1.7396	1.71857
1005	1.4655	1.4171	1.3488	1.41047	1.4878	1.451	1.4124	1.4504	1.4301	1.4275	1.4079	1.42183	1.426	1.4251	1.3657	1.4056	1.5861	1.6348	1.4	1.5403	1.5418	1.4696	1.4765	1.49597	1.4554	1.4511	1.4482	1.45157	1.4341	1.4382	1.4248	1.43237	1.7001	1.7641	1.4522	1.6388	1.7904	1.6037	1.6156	1.6699
1020	1.4747	1.4167	1.3495	1.41363	1.4886	1.4615	1.4034	1.45117	1.433	1.4318	1.4057	1.4235	1.4248	1.416	1.3699	1.40357	1.5875	1.6362	1.4003	1.54133	1.5408	1.4709	1.471	1.49423	1.463	1.4615	1.4456	1.4567	1.4367	1.4388	1.4256	1.4337	1.7316	1.6189	1.4881	1.61287	1.7844	1.6056	1.6251	1.6717
1035	1.4701	1.4134	1.3521	1.41187	1.49	1.4592	1.4054	1.45153	1.446	1.4349	1.4088	1.4299	1.4327	1.4097	1.3657	1.4027	1.5618	1.655	1.4009	1.53923	1.5491	1.4714	1.4772	1.49923	1.461	1.462	1.4526	1.45853	1.4395	1.4391	1.4144	1.431	1.6955	1.8339	1.5424	1.6906	1.7776	1.6304	1.7413	1.71643
1050	1.4724	1.411	1.3522	1.41187	1.4847	1.4589	1.4059	1.44983	1.4412	1.4416	1.4124	1.43173	1.4312	1.427	1.3705	1.40957	1.6052	1.6329	1.3994	1.54583	1.5378	1.4757	1.4756	1.49637	1.4697	1.4593	1.4433	1.45743	1.4425	1.4419	1.425	1.43647	1.7061	1.7683	1.4593	1.64457	1.7949	1.694	1.7068	1.7319
1065	1.4743	1.4085	1.3504	1.41107	1.4864	1.46	1.4048	1.4504	1.4452	1.4415	1.4188	1.43517	1.4364	1.4171	1.369	1.4075	1.5825	1.6768	1.3964	1.5519	1.5259	1.4781	1.4898	1.49793	1.4698	1.4608	1.4525	1.46103	1.4449	1.4404	1.4281	1.4378	1.6722	1.7216	1.4828	1.62553	1.7905	1.6677	1.7115	1.72323
1080	1.4763	1.4075	1.3488	1.41087	1.4852	1.4613	1.4014	1.4493	1.4484	1.4474	1.4179	1.4379	1.4369	1.4237	1.3712	1.4106	1.6233	1.6282	1.3885	1.54667	1.5376	1.4785	1.4926	1.5029	1.471	1.4707	1.4564	1.46603	1.4474	1.4429	1.4361	1.44213	1.6892	1.6327	1.5377	1.61987	1.8032	1.6578	1.7517	1.73757
1095	1.4749	1.405	1.3451	1.40833	1.4889	1.4626	1.4003	1.4506	1.4559	1.4479	1.4225	1.4421	1.4423	1.4248	1.3783	1.41513	1.6059	1.673	1.3931	1.55733	1.5341	1.4815	1.4704	1.49533	1.4712	1.4697	1.458	1.4663	1.4503	1.4472	1.4349	1.44413	1.6117	1.7853	1.5511	1.64937	1.776	1.6835	1.6205	1.69333
1110	1.4768	1.4036	1.3429	1.40777	1.4885	1.465	1.3978	1.45043	1.4548	1.4532	1.4257	1.44457	1.4446	1.4275	1.3741	1.4154	1.6261	1.6348	1.3968	1.55257	1.5469	1.4839	1.4913	1.50737	1.472	1.4748	1.4605	1.4691	1.4512	1.4483	1.4399	1.44647	1.7423	1.717	1.4913	1.6502	1.7491	1.6931	1.7354	1.72587
1125	1.4731	1.4017	1.343	1.40593	1.4882	1.4654	1.3981	1.45057	1.4614	1.4551	1.4282	1.44823	1.4477	1.4305	1.3739	1.41737	1.5953	1.6777	1.3927	1.55523	1.5377	1.4858	1.4795	1.501	1.473	1.4738	1.4617	1.4695	1.4521	1.4476	1.4361	1.44527	1.7188	1.674	1.4807	1.6245	1.8151	1.6623	1.7226	1.73333
1140	1.4726	1.3991	1.3418	1.4045	1.4854	1.4647	1.4072	1.45243	1.4601	1.4576	1.4249	1.44753	1.4505	1.4322	1.3708	1.41783	1.6196	1.6381	1.386	1.5479	1.5495	1.487	1.4871	1.50787	1.4727	1.4772	1.4547	1.4682	1.4507	1.4518	1.4315	1.44467	1.7809	1.6733	1.521	1.6584	1.804	1.7093	1.7059	1.73973
1155	1.4694	1.3973	1.337	1.40123	1.4846	1.4657	1.4066	1.4523	1.4687	1.4594	1.4284	1.45217	1.4548	1.4346	1.365	1.41813	1.5953	1.6371	1.3867	1.5397	1.5476	1.4887	1.4986	1.51163	1.4755	1.4818	1.4521	1.4698	1.4487	1.4568	1.4294	1.44497	1.7174	1.7321	1.5189	1.65613	1.7747	1.6729	1.7276	1.72507
1170	1.468	1.3961	1.3334	1.39917	1.482	1.4637	1.4067	1.4508	1.4654	1.4615	1.425	1.45063	1.4541	1.4384	1.3596	1.41737	1.5929	1.6454	1.3844	1.5409	1.5349	1.4909	1.4699	1.49857	1.4785	1.4792	1.4494	1.46903	1.4459	1.457	1.4279	1.4436	1.7517	1.649	1.4797	1.6268	1.8446	1.7739	1.6665	1.76167
1185	1.4657	1.3937	1.3319	1.3971	1.4802	1.4628	1.404	1.449	1.4765	1.462	1.4236	1.45403	1.4573	1.4397	1.3573	1.4181	1.6007	1.6566	1.3909	1.5494	1.5494	1.4886	1.4927	1.51023	1.4805	1.482	1.4454	1.4693	1.4433	1.4586	1.4259	1.4426	1.7609	1.7078	1.5017	1.6568	1.7066	1.7318	1.6393	1.69257
1200	1.4647	1.3931	1.3281	1.3953	1.4785	1.4596	1.4056	1.4479	1.4726	1.4657	1.4179	1.45207	1.4613	1.4412	1.354	1.41883	1.6181	1.6418	1.3764	1.54543	1.5502	1.4858	1.4766	1.5042	1.4829	1.4781	1.4441	1.46837	1.4406	1.4607	1.4255	1.44227	1.8248	1.6115	1.5215	1.6526	1.7202	1.729	1.7192	1.7228
1215	1.4618	1.3889	1.3376	1.3961	1.4752	1.4593	1.4005	1.445	1.4744	1.4664	1.4156	1.45213	1.4615	1.4434	1.3503	1.4184	1.5767	1.6758	1.3867	1.5464	1.5407	1.4825	1.4913	1.50483	1.4847	1.4742	1.4411	1.46667	1.4383	1.4632	1.4232	1.44157	1.7533	1.7217	1.5715	1.68217	1.7589	1.7801	1.7525	1.76383
1230	1.4602	1.389	1.3289	1.3927	1.4734	1.4563	1.4005	1.4434	1.4754	1.4706	1.409	1.45167	1.4633	1.4467	1.3475	1.41917	1.6025	1.608	1.3803	1.53027	1.5358	1.4802	1.4966	1.5042	1.485	1.4702	1.4403	1.46517	1.4358	1.462	1.4222	1.44	1.757	1.6061	1.5116	1.6249	1.6607	1.8171	1.6703	1.71603
1245	1.4568	1.3865	1.33	1.3911	1.4708	1.4552	1.3967	1.4409	1.4723	1.4689	1.4042	1.44847	1.4641	1.4451	1.3455	1.41823	1.6097	1.6521	1.3823	1.54803	1.5281	1.4786	1.4889	1.49853	1.4816	1.4674	1.4376	1.4622	1.4334	1.4592	1.4209	1.43783	1.7339	1.6846	1.5024	1.6403	1.8043	1.7095	1.686	1.73327
1260	1.455	1.3849	1.3251	1.38833	1.469	1.4526	1.3964	1.43933	1.4747	1.4689	1.4009	1.44817	1.462	1.4453	1.3426	1.41663	1.603	1.615	1.3771	1.5317	1.5079	1.477	1.4861	1.49033	1.4776	1.4645	1.4379	1.46	1.4306	1.4564	1.4212	1.43607	1.8022	1.6719	1.5037	1.65927	1.876	1.7656	1.6446	1.76207
1275	1.4516	1.3845	1.3165	1.3842	1.4657	1.4507	1.3923	1.43623	1.4717	1.4666	1.3965	1.44493	1.4595	1.4433	1.3415	1.41477	1.5817	1.6417	1.3836	1.53567	1.5242	1.475	1.4788	1.49267	1.4734	1.4623	1.4368	1.4575	1.4281	1.4561	1.4204	1.43487	1.7452	1.7583	1.5557	1.6864	1.7808	1.7921	1.7062	1.7597
1290	1.45	1.3845	1.3315	1.38867	1.4633	1.4493	1.3921	1.4349	1.4629	1.4658	1.3929	1.44053	1.4588	1.4424	1.3376	1.41293	1.602	1.6028	1.3747	1.5265	1.5304	1.4736	1.4818	1.49527	1.4708	1.4603	1.4351	1.4554	1.4256	1.4533	1.4182	1.43237	1.761	1.6578	1.5306	1.6498	1.7929	1.7933	1.6525	1.74623
1305	1.4469	1.3846	1.3265	1.386	1.4602	1.446	1.3876	1.43127	1.464	1.461	1.3896	1.4382	1.4541	1.4391	1.3365	1.4099	1.5873	1.651	1.3719	1.53673	1.5186	1.4707	1.4898	1.49303	1.4684	1.4582	1.433	1.4532	1.4237	1.4525	1.4164	1.43087	1.7649	1.6655	1.5599	1.66343	1.7749	1.7754	1.6973	1.7492
1320	1.4453	1.3838	1.3106	1.3799	1.4573	1.444	1.3873	1.42953	1.4613	1.459	1.3869	1.43573	1.4554	1.4367	1.3345	1.40887	1.6072	1.6056	1.3736	1.5288	1.5294	1.4702	1.4784	1.49267	1.4658	1.4563	1.4316	1.45123	1.4213	1.4515	1.416	1.4296	1.7886	1.797	1.5082	1.69793	1.7873	1.7522	1.6832	1.7409
1335	1.4421	1.3821	1.3109	1.37837	1.4544	1.4414	1.3833	1.42637	1.4574	1.454	1.3848	1.43207	1.4472	1.4347	1.3314	1.40443	1.5475	1.6248	1.3782	1.51683	1.5226	1.4689	1.4751	1.48887	1.4631	1.4543	1.429	1.4488	1.4182	1.4502	1.4146	1.42767	1.7898	1.7639	1.4942	1.68263	1.8436	1.7922	1.7454	1.79373
1350	1.4403	1.3794	1.3205	1.38007	1.4524	1.4379	1.3831	1.42447	1.4583	1.4511	1.3829	1.43077	1.4449	1.4315	1.3309	1.40243	1.5831	1.593	1.3684	1.51483	1.5054	1.4677	1.4803	1.48447	1.4602	1.4535	1.4284	1.44737	1.4163	1.4496	1.4129	1.42627	1.7375	1.6397	1.5504	1.64253	1.7789	1.7954	1.711	1.76177
1365	1.4376	1.3762	1.3204	1.37807	1.4498	1.4354	1.3781	1.4211	1.4541	1.4477	1.3807	1.4275	1.4476	1.4296	1.3291	1.4021	1.5563	1.6211	1.3834	1.52027	1.5063	1.466	1.4857	1.486	1.4586	1.4516	1.4269	1.4457	1.4144	1.4479	1.4103	1.4242	1.7901	1.7493	1.4951	1.67817	1.751	1.7341	1.6981	1.72773
1380	1.4355	1.3749	1.3049	1.37177	1.4472	1.4327	1.379	1.41963	1.4506	1.4455	1.3773	1.42447	1.4406	1.4256	1.327	1.39773	1.5901	1.6205	1.3668	1.5258	1.5077	1.4636	1.4681	1.4798	1.457	1.4504	1.4257	1.44437	1.412	1.4465	1.4084	1.4223	1.8204	1.6736	1.5125	1.66883	1.7585	1.801	1.705	1.75483
1395	1.4328	1.3715	1.303	1.3691	1.445	1.4295	1.3742	1.41623	1.4472	1.4419	1.3763	1.4218	1.4381	1.4236	1.324	1.39523	1.5385	1.6203	1.3726	1.51047	1.4902	1.4611	1.4699	1.47373	1.4547	1.4494	1.4238	1.44263	1.4106	1.4455	1.4058	1.42063	1.7238	1.6737	1.5464	1.64797	1.7392	1.7985	1.717	1.75157
1410	1.432	1.3711	1.3022	1.36843	1.4421	1.4269	1.3749	1.41463	1.4452	1.4395	1.3738	1.4195	1.4365	1.4215	1.3222	1.3934	1.5641	1.5919	1.3684	1.50813	1.5038	1.4597	1.4635	1.47567	1.4527	1.448	1.4219	1.44087	1.4081	1.4437	1.4062	1.41933	1.8039	1.6432	1.523	1.6567	1.7559	1.8261	1.6424	1.74147

## Sheet: Fitness - PMSM
	Growth curve of isogenic strains in Proteus mirabilis Minimal Salt (PMSM) media. Measurements of the optical density (OD) at 600 nanometers.
	Strains (measurement in OD600)
	ATCC				ATCC ICE				574				574 ICE				622				622 ICE				28				28 ICE				51				51 ICE
Hours	Replicate 1	Replicate 2	Replicate 3	Mean	Replicate 1	Replicate 2	Replicate 3	Mean	Replicate 1	Replicate 2	Replicate 3	Mean	Replicate 1	Replicate 2	Replicate 3	Mean	Replicate 1	Replicate 2	Replicate 3	Mean	Replicate 1	Replicate 2	Replicate 3	Mean	Replicate 1	Replicate 2	Replicate 3	Mean	Replicate 1	Replicate 2	Replicate 3	Mean	Replicate 1	Replicate 2	Replicate 3	Mean	Replicate 1	Replicate 2	Replicate 3	Mean
0	0.05	0.05	0.05	0.05	0.05	0.05	0.05	0.05	0.05	0.05	0.05	0.05	0.05	0.05	0.05	0.05	0.05	0.05	0.05	0.05	0.05	0.05	0.05	0.05	0.05	0.05	0.05	0.05	0.05	0.05	0.05	0.05	0.05	0.05	0.05	0.05	0.05	0.05	0.05	0.05
1	0.094	0.097	0.123	0.104667	0.077	0.139	0.139	0.118333	0.275	0.284	0.118	0.225667	0.145	0.251	0.107	0.167667	0.109	0.167	0.139	0.138333	0.109	0.169	0.117	0.131667	0.114	0.188	0.148	0.15	0.106	0.198	0.144	0.149333	0.093	0.178	0.127	0.132667	0.086	0.214	0.098	0.132667
2	0.191	0.157	0.21	0.186	0.113	0.25	0.196	0.186333	0.179	0.531	0.2	0.303333	0.295	0.41	0.157	0.287333	0.211	0.329	0.212	0.250667	0.175	0.282	0.186	0.214333	0.222	0.322	0.232	0.258667	0.227	0.299	0.223	0.249667	0.138	0.266	0.188	0.197333	0.17	0.34	0.165	0.225
3	0.303	0.33	0.37	0.334333	0.208	0.476	0.365	0.349667	0.483	0.946	0.351	0.593333	0.522	0.718	0.284	0.508	0.337	0.596	0.374	0.435667	0.314	0.524	0.345	0.394333	0.392	0.568	0.421	0.460333	0.372	0.544	0.353	0.423	0.246	0.506	0.322	0.358	0.254	0.578	0.306	0.379333
4	0.543	0.621	0.697	0.620333	0.391	0.875	0.64	0.635333	0.611	1.38	0.637	0.876	0.873	1.109	0.554	0.845333	0.59	1.051	0.682	0.774333	0.586	0.826	0.656	0.689333	0.663	0.971	0.788	0.807333	0.68	0.936	0.644	0.753333	0.451	0.843	0.591	0.628333	0.454	0.957	0.548	0.653
5	0.973	1.33	1.133	1.14533	0.729	1.8	1.052	1.19367	0.989	2.18	0.992	1.387	1.444	1.78	0.905	1.37633	0.994	2.17	1.176	1.44667	1.007	1.57	1.044	1.207	1.147	1.88	1.277	1.43467	1.141	1.5	1.082	1.241	0.787	1.68	0.996	1.15433	0.787	1.84	0.87	1.16567
6	1.73	1.92	1.209	1.61967	1.41	2.1	1.194	1.568	1.69	2.6	1.208	1.83267	2.11	2.04	1.237	1.79567	1.63	2.45	1.285	1.78833	1.8	2.32	1.304	1.808	2.26	2.45	1.319	2.00967	1.94	2.14	1.252	1.77733	1.37	2.01	1.206	1.52867	1.6	2.21	1.181	1.66367
7	2.24	2	1.5	1.91333	1.96	2.34	1.41	1.90333	2.05	2.35	1.62	2.00667	2.42	2.26	1.53	2.07	2.32	2.25	1.55	2.04	2.37	2.32	1.63	2.10667	2.49	2.27	1.46	2.07333	2.68	2.46	1.53	2.22333	2.17	2.35	1.45	1.99	2.06	2.8	1.55	2.13667
8	2.22		1.49	1.855	1.94		1.61	1.775	2.25		1.41	1.83	2.32		1.34	1.83	2.51		1.41	1.96	2.25		1.7	1.975	2.2		1.68	1.94	2.55		1.71	2.13	1.99		1.47	1.73	2.23		1.45	1.84
9			1.48	1.48			1.37	1.37			1.3	1.3			1.69	1.69			1.69	1.69			1.5	1.5			1.37	1.37			1.81	1.81			1.46	1.46			1.57	1.57

## Sheet: Swarming motility
	Swarming motility migration measurements in milimeters of the isogenic strains of Proteus mirabilis.
	Strains migration (in milimeters)
	ATCC	ATCC ICE	574	574 ICE	622	622 ICE	28	28 ICE	51	51 ICE
Replicate 1	38	32	45.67	44.33	52	49	50	46.33	39.67	34
Replicate 2	39.67	31.33	41.33	38.33	57.33	52	54	51.33	48.67	40
Replicate 3	46.33	41	51.67	48.33	62.5	58	50	44.67	40.67	36.67
Mean	41.3333	34.7767	46.2233	43.6633	57.2767	53	51.3333	47.4433	43.0033	36.89

## Sheet: Biofilm
	Biofilm biomass formation measurements of the isogenic strains of Proteus mirabilis. Measured in OD550 by crystal violet staining.
	Strains biofilm biomass - Measured in OD550
	ATCC	ATCC ICE	574	574 ICE	622	622 ICE	28	28 ICE	51	51 ICE
Replicate 1	0.125	0.076	0.123	0.139	0.163	0.37	0.195	0.1	0.106	0.127
Replicate 2	0.113	0.124	0.215	0.2	0.277	0.412	0.225	0.206	0.148	0.17
Replicate 3	0.269	0.208	0.15	0.107	0.299	0.343	0.189	0.229	0.062	0.144
Replicate 4	0.14	0.086	0.131	0.11	0.169	0.302	0.195	0.147	0.167	0.102
Mean	0.16175	0.1235	0.15475	0.139	0.227	0.35675	0.201	0.1705	0.12075	0.13575

## Sheet: Infection Galleria mellonella
	Data from infection in Galleria mellonella with isogenic strains of Proteus mirabilis.
			Infection survival (0 = survived, 1 = death)
			PBS (control)			ATCC			ATCC ICE			622			622 ICE
	Larvae		Hours of infection	Survival		Hours of infection	Survival		Hours of infection	Survival		Hours of infection	Survival		Hours of infection	Survival
Replicate 1	1		26	0		12	1		12	1		12	1		10	1
	2		26	0		12	1		12	1		14	1		12	1
	3		26	0		12	1		12	1		14	1		12	1
	4		26	0		12	1		14	1		14	1		12	1
	5		26	0		12	1		14	1		14	1		14	1
	6		26	0		12	1		14	1		14	1		14	1
	7		26	0		12	1		14	1		14	1		14	1
	8		26	0		12	1		14	1		26	1		26	1
	9		26	0		12	1		14	1		26	1		26	1
	10		26	0		12	1		14	1		26	1		26	0
	11		26	0		26	0		14	1		26	0		26	0
	12		26	0		26	0		14	1		26	0		26	0
	13		26	0		26	0		14	1		26	0		26	0
	14		26	0		26	0		14	1		26	0		26	0
	15		26	0		26	0		14	1		26	0		26	0
	16		26	0		26	0		26	1		26	0		26	0
Replicate 2	1		20	1		12	1		14	1
	2		41	0		14	1		14	1
	3		41	0		14	1		14	1
	4		41	0		16	1		16	1
	5		41	0		41	1		16	1
	6		41	0		41	0		16	1
	7		41	0		41	0		16	1
	8		41	0		41	0		16	1
	9		41	0		41	0		20	1
	10		41	0		41	0		41	0
	11		41	0		41	0		41	0
	12		41	0		41	0		41	0
	13		41	0		41	0		41	0
	14		41	0		41	0		41	0
	15		41	0		41	0		41	0
	16		41	0		41	0		41	0
Replicate 3	1		48	0		12	1		16	1
	2		48	0		12	1		16	1
	3		48	0		14	1		16	1
	4		48	0		14	1		16	1
	5		48	0		14	1		18	1
	6		48	0		14	1		18	1
	7		48	0		14	1		18	1
	8		48	0		14	1		18	1
	9		48	0		16	1		18	1
	10		48	0		16	1		18	1
	11		48	0		16	1		18	1
	12		48	0		16	1		18	1
	13		48	0		16	1		18	1
	14		48	0		16	1		20	1
	15		48	0		16	1		48	1
	16		48	0		16	1		48	1
Replicate 4	1		38	0		14	1		14	1
	2		38	0		14	1		14	1
	3		38	0		14	1		14	1
	4		38	0		14	1		14	1
	5		38	0		14	1		14	1
	6		38	0		14	1		14	1
	7		38	0		14	1		16	1
	8		38	0		14	1		16	1
	9		38	0		14	1		16	1
	10		38	0		14	1		16	1
	11		38	0		14	1		38	0
	12		38	0		16	1		38	0
	13		38	0		16	1		38	0
	14		38	0		16	1		38	0
	15		38	0		16	1		38	0
	16		38	0		16	1		38	0

## Sheet: Persisters - stationary phase
	Data from antimicrobial killing assay for analysis of persister formation in treatment started at stationary phase of growth.
	Stationary phase - Survival fraction - Ciprofloxacin 4 ug/mL
	ATCC							ATCC ICE							622								622 ICE
Hours of treatment	Replicate 1	Replicate 2	Replicate 3	Replicate 4	Replicate 5	Replicate 6	Replicate 7	Replicate 1	Replicate 2	Replicate 3	Replicate 4	Replicate 5	Replicate 6	Replicate 7	Replicate 1	Replicate 2	Replicate 3	Replicate 4	Replicate 5	Replicate 6	Replicate 7	Replicate 8	Replicate 1	Replicate 2	Replicate 3	Replicate 4	Replicate 5	Replicate 6	Replicate 7	Replicate 8
0	1	1	1	1	1	1	1	1	1	1	1	1	1	1	1	1	1	1	1	1	1	1	1	1	1	1	1	1	1	1
3	0.086822	0.046087	0.08087					0.126852	0.008219	0.175258					0.144444	0.060714	0.245745						0.154717	0.098039	0.178519
24	0.049612	0.077391	0.113043	0.357143				0.053704	0.10411	0.176289	0.110092				0.072222	0.108036	0.203191	0.207143					0.083962	0.082353	0.162963	0.547619
72		0.004609	0.001478	0.002857					0.00589	0.002062	0.003303					0.012589	0.012979	0.005357						0.00951	0.006889	0.003929
120		0.00013	8.7e-06	0.000171					0.000123	2.06e-05	0.000193					0.000839	0.000479	0.000357						0.000931	0.000422	0.0005
168			6.96e-08		7.98e-06		4.9e-08			2.06e-08		1.53e-05		6.5e-07			1.09e-05	8.36e-05	4.97e-05	1.67e-06		5.51e-07			1.29e-05	0.000121	0.000148	2.5e-06		2.6e-05
192			0		1.33e-06	7.69e-09	1.32e-08			3.09e-09		6.58e-06	2.26e-07	1.17e-07			1.26e-06		1.16e-05		0	3.82e-07			2.04e-06		9.66e-05		5e-09	5.69e-06
	Stationary phase - Survival fraction - Amikacin 64 ug/mL
	ATCC					ATCC ICE					622						622 ICE
Hours of treatment	Replicate 1	Replicate 2	Replicate 3	Replicate 4	Replicate 5	Replicate 1	Replicate 2	Replicate 3	Replicate 4	Replicate 5	Replicate 1	Replicate 2	Replicate 3	Replicate 4	Replicate 5	Replicate 6	Replicate 1	Replicate 2	Replicate 3	Replicate 4	Replicate 5	Replicate 6
0	1	1	1	1	1	1	1	1	1	1	1	1	1	1	1	1	1	1	1	1	1	1
24	0.34087	1.35714				0.421918	0.944954				0.282143	0.75					0.393137	0.571429
72	0.030435	0.003857				0.058904	0.004587				0.051786	0.006					0.059804	0.004286
120	6.09e-05	0.000129				0.000219	4.59e-05
168			6.91e-06	2.46e-05	4.9e-08			1.79e-05	2.22e-06	3.33e-07			4.09e-05	3.33e-06	0.005049	1.22e-07			7.14e-05	6.5e-06	0.008357	0.000212
192			1.6e-08	5.38e-09	4.9e-10			0	1.29e-07	8.33e-09			9.43e-07		0.00422	8.16e-10			3.2e-05		0.009871	1.19e-07

## Sheet: Persisters - exponential phase
	Exponential phase - Survival fraction - Saline control (Amikacin)
	ATCC							ATCC ICE							622							622 ICE
Hours of treatment	Replicate 1	Replicate 2	Replicate 3	Replicate 4	Replicate 5	Replicate 6	Replicate 7	Replicate 1	Replicate 2	Replicate 3	Replicate 4	Replicate 5	Replicate 6	Replicate 7	Replicate 1	Replicate 2	Replicate 3	Replicate 4	Replicate 5	Replicate 6	Replicate 7	Replicate 1	Replicate 2	Replicate 3	Replicate 4	Replicate 5	Replicate 6	Replicate 7
0	1	1	1	1	1	1	1	1	1	1	1	1	1	1	1	1	1	1	1	1	1	1	1	1	1	1	1	1
3	0.545455		0.413793					0.444444		0.544					0.709677		0.610526					0.645161		0.310526
24	0.786364	0.04	0.365517	0.73494		0.334615	1.39394	0.744444	0.065517	0.32	0.87234		0.454545	1.21429	0.348387	0.05	0.463158	0.743719		0.564103		0.396774	0.048718	0.147368	0.834862		0.465116
72		0.145		0.087952	0.117241	0.35	0.442424		0.124138		0.114894	0.009333	0.666667	0.657143		0.1125		0.241206	0.116667	0.374359	0.73913		0.010769		0.155963	0.014286	0.413953	0.664
120		0.023		0.121687	0.164828	0.242308	0.4		0.013793		0.080851	0.181333	0.290909	0.45		0.026875		0.108543	0.34	0.25641	0.895652		0.002769		0.121101	0.247143	0.306977	0.616
168		0.0082		0.122892	0.227586	0.146154	0.072727		0.001552		0.011702	0.192	0.260606	0.164286		0.006563		0.068342	0.195	0.25641	0.286957		0.001103		0.022936	0.178571	0.204651	0.32
192				0.114458		0.020385	0.078788				0.064894		0.027879					0.085427		0.029744	0.208696				0.042202		0.015814	0.152
	Exponential phase - Survival fraction - Amikacin 64 ug/mL
	ATCC										ATCC ICE										622										622 ICE
Hours of treatment	Replicate 1	Replicate 2	Replicate 3	Replicate 4	Replicate 5	Replicate 6	Replicate 7	Replicate 8	Replicate 9	Replicate 10	Replicate 1	Replicate 2	Replicate 3	Replicate 4	Replicate 5	Replicate 6	Replicate 7	Replicate 8	Replicate 9	Replicate 10	Replicate 1	Replicate 2	Replicate 3	Replicate 4	Replicate 5	Replicate 6	Replicate 7	Replicate 8	Replicate 9	Replicate 10	Replicate 1	Replicate 2	Replicate 3	Replicate 4	Replicate 5	Replicate 6	Replicate 7	Replicate 8	Replicate 9	Replicate 10
0	1	1	1	1	1	1	1	1	1	1	1	1	1	1	1	1	1	1	1	1	1	1	1	1	1	1	1	1	1	1	1	1	1	1	1	1	1	1	1	1
3	0.037729			0.2		0.193846					0.011504			0.444	0.002222	0.122807					0.007026			0.331579	0.009032	0.213235					0.026792			0.236842	0.001935	0.201408
24	0.002729		0.313253	0.121724	0.033636	0.002123	6.62e-05		0.103846	0.3	0.001578	0.001034	0.989362	0.0948	0.0025	0.005351	0.008355		0.263636	0.364286	0.006258	0.000313	0.407035	0.004737	0.01		0.000523		0.225641	0.46087	0.003874	0.000769	0.266055	0.065	0.002		0.003008		0.213953	0.276
72	0.000117	0.00175	0.005241				2.21e-08	6.9e-05	0.042308	0.056667	7.08e-05	0.001448	0.006649				2.16e-06	0.004733	0.110303	0.16	0.000948	0.000288	0.036683				1.63e-08	0	0.109231	0.146087	0.001263	0.003744	0.030275				9.34e-05	0.002143	0.123256	0.1392
120	1.94e-05	2.5e-07	0.000548					7.14e-05	0.003865	0.004606	0.000202	0.001076	3.88e-05					0.00134	0.010182	0.059643	4.49e-05	0						3.33e-06	0.051795	0.174348	0.000171	0.00081						0.002907	0.071163	0.1228
168		0	4.22e-07					3.45e-06	0.000354	0.000352		0.000166	5.32e-08					0.000104	0.000803	0.007786		0	0.000347					0	0.015641	0.071304		0.0002	0.000954					0.000144	0.016512	0.0448
192			0					1.79e-07	0.000165	0.000248			0					3.17e-05	0.000342	0.005429			0.000558					0	0.001282	0.02913			0.00055					1.2e-05	0.001512	0.028
	Data from antimicrobial killing assay for analysis of persister formation in treatment started at exponential phase of growth.
	Exponential phase - Survival fraction - Saline control (Ciprofloxacin)
	ATCC					ATCC ICE					622					622 ICE
Hours of treatment	Replicate 1	Replicate 2	Replicate 3	Replicate 4	Replicate 5	Replicate 1	Replicate 2	Replicate 3	Replicate 4	Replicate 5	Replicate 1	Replicate 2	Replicate 3	Replicate 4	Replicate 5	Replicate 1	Replicate 2	Replicate 3	Replicate 4	Replicate 5
0	1	1	1	1	1	1	1	1	1	1	1	1	1	1	1	1	1	1	1	1
3	0.442857					0.765517					0.465306					0.416216
24	0.231429	0.073494		0.334615	1.39394	0.306897	0.087234		0.454545	1.21429	0.138776	0.074372		0.564103		0.089189	0.083486		0.465116
72	0.16	0.008795	0.117241	0.35	0.442424	0.168966	0.011489	0.093333	0.666667	0.657143	0.030408	0.002412	0.116667	0.374359	0.73913	0.017027	0.00156	0.014286	0.413953	0.664
120		0.012169	0.164828	0.242308	0.4		0.008085	0.181333	0.290909	0.45		0.010854	0.34	0.25641	0.895652		0.01211	0.247143	0.306977	0.616
168				0.146154	0.072727				0.260606	0.164286				0.25641	0.286957				0.204651	0.32
	Exponential phase - Survival fraction - Amikacin 64 ug/mL
	ATCC						ATCC ICE						622						622 ICE
Hours of treatment	Replicate 1	Replicate 2	Replicate 3	Replicate 4	Replicate 5	Replicate 6	Replicate 1	Replicate 2	Replicate 3	Replicate 4	Replicate 5	Replicate 6	Replicate 1	Replicate 2	Replicate 3	Replicate 4	Replicate 5	Replicate 6	Replicate 1	Replicate 2	Replicate 3	Replicate 4	Replicate 5	Replicate 6
0	1	1	1	1	1	1	1	1	1	1	1	1	1	1	1	1	1	1	1	1	1	1	1	1
3		0.004462	0.003143					0.008421	0.004483					0.037206	0.02898					0.022676	0.025405
24	0.001082	0.002262	0.000943	0.000163	0.000885	0.009697	0.002532	0.003246	0.000276	0.000511	0.002636	0.008214	0.003072	0.001882	0.000388	0.000558	0.002256	0.001609	0.004398	0.002254	0.000108	0.000339	0.00214	0.0016
72	2.21e-06		2.34e-05	6.33e-08	9.12e-06	4.58e-07	1.08e-05		2.41e-06	8.32e-07	1.66e-05	7.64e-07	4.9e-06		0	1.58e-06	3.59e-05	0.000513	3.73e-05		0	2.24e-06	6.28e-05	0.000744
120				0	3.08e-07	9.18e-06				0	1.5e-06	5.36e-05			0	0	4.87e-07	0.000278			0	4.59e-09	2.43e-06	0.000376
168				0	2.69e-08	1.27e-07				0	1.36e-06	5.79e-07			0	0	0	4.35e-07			0	0	1.63e-06	1.56e-06

## Sheet: 24h Conjugation
	Data from conjugative mating assay (24h) using Proteus mirabilis isogenic strains as donors and E. coli as recipient.
	Spontaneous conjugation (No UV irradiation)
	Conjugative transfer frequency (Transconjugants/Donor)
	ATCC ICE	574 ICE	622 ICE	28 ICE	51 ICE
Replicate 1	1.4359e-07	7.3e-06	7.73585e-08	2.03522e-05	1.05978e-07
Replicate 2	7.11765e-07	4.34483e-06	8.2716e-08	1.133e-05	1.34615e-08
Replicate 3	1.3494e-07	5.34125e-07	3.76e-08	4.24419e-06	7.79817e-09
Mean	3.30098e-07	4.05965e-06	6.58915e-08	1.19755e-05	4.24127e-08
	Induced conjugation (20J/m² UV-C irradiation)
	Conjugative transfer frequency (Transconjugants/Donor)
	ATCC ICE	574 ICE	622 ICE	28 ICE	51 ICE
Replicate 1	1.21e-05	0.00495652	1.55263e-05	0.0001625	5.00463e-07
Replicate 2	0.000128676	0.000243636	3.56604e-05	0.000806111	8.91304e-08
Replicate 3	2.78873e-05	0.000513158	5.91398e-06	0.000531429	1.93333e-08
Mean	5.62213e-05	0.00190444	1.90336e-05	0.000500013	2.02976e-07

[truncated: 6 more sheets: Circular ICE quantification, Non-irradiated expression level, Irradiated expression level, Relative expression level, Competition assay, 3h Conjugation]
